# Supplementary material for: (E)-3-(9-Anthr­yl)-1-(4-chloro­phen­yl)-2-(1H-1,2,4-triazol-1-yl)prop-2-en-1-one
Source: Acta Crystallogr Sect E Struct Rep Online. 2009 Oct 3;65(Pt 11):o2631. doi: 10.1107/S1600536809038628 (PMC2971099; doi:10.1107/S1600536809038628)
Supplement: Supplementary file 2 [file e-65-o2631-Isup2.hkl]

# 
# h,k,l, Fc-squared, Fo-squared, sigma(Fo-squared) and status flag 
# 
data_I
_shelx_title ' 090917cm in Pbca' 
_shelx_refln_list_code          4 
_shelx_F_calc_maximum      319.66 
_exptl_crystal_F_000      1696.00 
_reflns_d_resolution_high  0.8107 
 
loop_ 
 _symmetry_equiv_pos_as_xyz 
 'x, y, z' 
 '-x+1/2, -y, z+1/2' 
 '-x, y+1/2, -z+1/2' 
 'x+1/2, -y+1/2, -z' 
 '-x, -y, -z' 
 'x-1/2, y, -z-1/2' 
 'x, -y-1/2, z-1/2' 
 '-x-1/2, y-1/2, z' 
 
_cell_length_a    13.1464 
_cell_length_b    13.5485 
_cell_length_c    22.0974 
_cell_angle_alpha  90.000 
_cell_angle_beta   90.000 
_cell_angle_gamma  90.000 
 
_shelx_F_squared_multiplier     1.000 
 
loop_ 
 _refln_index_h 
 _refln_index_k 
 _refln_index_l 
 _refln_F_squared_calc 
 _refln_F_squared_meas 
 _refln_F_squared_sigma 
 _refln_observed_status 
   2   0   0    17398.94    14802.99    544.27 o 
   4   0   0     9591.50     8383.40    335.33 o 
   6   0   0     5030.37     4727.90    112.51 o 
   8   0   0       57.91       55.13      9.48 o 
  10   0   0       38.03       30.93      7.92 o 
  12   0   0     4293.87     4317.60     84.62 o 
  14   0   0      114.71      172.41     34.09 o 
  16   0   0      435.16      512.86     51.14 o 
   2   1   0      664.64      607.18     14.76 o 
   4   1   0     1187.06      911.68     20.81 o 
   6   1   0     1132.54     1091.60     26.11 o 
   8   1   0     1466.04     1298.42     25.86 o 
  10   1   0      727.61      742.02     22.19 o 
  12   1   0        0.49       18.66      6.19 o 
  14   1   0        0.68       15.36      7.27 o 
  16   1   0       54.58       96.70     19.43 o 
   0   2   0    28351.76    29762.84   5889.57 o 
   2   2   0     9211.38     9072.73    586.16 o 
   4   2   0    30488.24    28514.32    523.80 o 
   6   2   0     9765.59     9158.11    196.13 o 
   8   2   0       74.18       80.55      9.13 o 
  10   2   0     1949.83     1724.98     33.82 o 
  12   2   0        9.61       20.07      7.24 o 
  14   2   0      101.31      131.92     17.17 o 
  16   2   0       18.09       28.66     14.12 o 
   2   3   0    13190.53    13799.15    474.94 o 
   4   3   0    24613.75    23164.21    500.88 o 
   6   3   0     2804.42     2791.19     74.80 o 
   8   3   0     5683.01     5535.01    113.95 o 
  10   3   0      181.80      188.96     12.19 o 
  12   3   0      835.91      854.42     32.88 o 
  14   3   0       88.58      103.02     14.58 o 
   0   4   0    11840.72    14100.36   2822.42 o 
   2   4   0     2044.05     2078.55    131.05 o 
   4   4   0      426.45      343.51     11.64 o 
   6   4   0     1580.09     1478.43     33.19 o 
   8   4   0       68.57       84.99      7.33 o 
  10   4   0      925.81      801.89     34.61 o 
  12   4   0        7.34       16.72      8.14 o 
  14   4   0       49.58       62.79     11.97 o 
   2   5   0     2300.58     3008.19    323.23 o 
   4   5   0     6449.85     6697.89    310.79 o 
   6   5   0     7488.41     7122.17    259.65 o 
   8   5   0     2156.66     2006.88     80.19 o 
  10   5   0      125.73      111.66     14.04 o 
  12   5   0      531.13      512.67     45.07 o 
  14   5   0       25.06       47.42     11.47 o 
   0   6   0    12797.73    14704.39   2475.88 o 
   2   6   0      580.83      691.55     74.15 o 
   4   6   0     8099.37     8741.68    419.03 o 
   6   6   0      279.78      306.30     36.61 o 
   8   6   0      305.07      278.34     16.69 o 
  10   6   0       47.69       50.18     10.06 o 
  12   6   0       96.80      101.41     15.10 o 
  14   6   0      486.77      565.33     30.10 o 
   2   7   0     3914.85     4552.24    452.75 o 
   4   7   0      620.06      827.98     54.91 o 
   6   7   0      507.89      365.96     20.93 o 
   8   7   0      755.74      765.34     33.91 o 
  10   7   0      629.61      647.79     51.20 o 
  12   7   0      267.76      281.90     22.60 o 
  14   7   0      113.68      101.51     18.71 o 
   0   8   0     1761.67     1932.41    298.80 o 
   2   8   0     9443.57    10391.23   1064.86 o 
   4   8   0       46.36       44.53      7.35 o 
   6   8   0       26.38       31.76      6.99 o 
   8   8   0     1252.25     1211.01     76.41 o 
  10   8   0     2422.31     2054.91     65.77 o 
  12   8   0       84.98      100.58     28.74 o 
  14   8   0      121.61      154.15     25.66 o 
   2   9   0      209.21      221.61     22.50 o 
   4   9   0     1520.65     1674.20    302.09 o 
   6   9   0     5581.67     6136.17    991.94 o 
   8   9   0      283.77      304.04     17.40 o 
  10   9   0       22.50       34.82     10.09 o 
  12   9   0        1.20       -1.79      6.81 o 
   0  10   0     2884.14     2849.22    273.23 o 
   2  10   0      963.71      986.81     93.57 o 
   4  10   0      564.63      515.84    103.22 o 
   6  10   0      900.15     1007.28    201.26 o 
   8  10   0      473.89      392.68     28.74 o 
  10  10   0       69.41       76.55     13.15 o 
  12  10   0      149.31      175.54     22.50 o 
   2  11   0     2747.74     2840.67    339.51 o 
   4  11   0      113.87      118.16     38.30 o 
   6  11   0     1717.57     1478.99     52.68 o 
   8  11   0      808.08      634.65     50.41 o 
  10  11   0      506.72      466.82     33.73 o 
  12  11   0       59.25       69.92     16.36 o 
   0  12   0      744.00      675.53     49.68 o 
   2  12   0     2728.04     2653.44    265.76 o 
   4  12   0     1453.42     1166.13     45.46 o 
   6  12   0        2.26        9.32     15.34 o 
   8  12   0       36.07       33.49     17.53 o 
  10  12   0      979.24      753.58     43.86 o 
   2  13   0       90.21      112.06     14.55 o 
   4  13   0      356.16      370.45     27.03 o 
   6  13   0       16.16       21.43      9.99 o 
   8  13   0       36.07       39.96     11.85 o 
  10  13   0       84.41      101.62     20.09 o 
   0  14   0      864.31      845.99     56.50 o 
   2  14   0     1453.97     1230.76     68.67 o 
   4  14   0     1317.54      973.37     44.25 o 
   6  14   0       13.07       28.19      9.62 o 
   8  14   0        0.69       17.33      9.81 o 
   2  15   0       56.50       47.73     18.51 o 
   4  15   0       48.81       57.49     15.11 o 
   6  15   0      118.74      142.62     32.88 o 
   1   1   1     1218.78     1268.80     52.20 o 
   2   1   1     2561.36     2270.51     33.75 o 
   3   1   1    20030.80    17748.27    243.68 o 
   4   1   1    22719.73    21262.19    274.35 o 
   5   1   1      102.90      129.03      4.51 o 
   6   1   1        5.52        6.23      1.59 o 
   7   1   1      677.82      639.33     11.90 o 
   8   1   1      654.02      608.42     12.55 o 
   9   1   1       19.30       23.56      3.26 o 
  10   1   1       16.86       18.46      3.45 o 
  11   1   1        4.15        9.00      2.82 o 
  12   1   1     1386.58     1283.94     23.08 o 
  13   1   1       43.17       65.18      7.90 o 
  14   1   1        2.36       12.17      4.81 o 
  15   1   1       36.11       38.73      8.28 o 
  16   1   1       21.71       27.11      8.14 o 
   0   2   1     2903.24     3540.69    394.19 o 
   1   2   1     2573.75     3169.06    165.49 o 
   2   2   1    29243.70    27630.90    471.01 o 
   3   2   1     5831.96     5295.81     97.58 o 
   4   2   1    25014.00    23221.56    338.69 o 
   5   2   1     9493.94     8895.70    136.52 o 
   6   2   1      435.14      423.47      9.25 o 
   7   2   1      170.17      165.95      7.95 o 
   8   2   1      443.44      429.09     10.50 o 
   9   2   1       86.83       94.18      6.49 o 
  10   2   1       73.97       82.24      6.53 o 
  11   2   1       63.23       84.35      7.57 o 
  12   2   1      174.99      182.60     12.89 o 
  13   2   1       38.26       45.26      7.08 o 
  14   2   1        0.00        0.84      4.11 o 
  15   2   1        1.00        6.71      4.79 o 
  16   2   1       84.74      108.89     14.47 o 
   1   3   1     3828.47     4747.46    335.29 o 
   2   3   1     3268.97     3436.83    104.01 o 
   3   3   1     2361.48     2306.34     64.04 o 
   4   3   1      580.53      491.46     12.40 o 
   5   3   1     3119.84     3042.07     52.72 o 
   6   3   1     2515.34     2251.77     28.42 o 
   7   3   1     1545.38     1356.82     20.27 o 
   8   3   1     2609.51     2390.07     39.14 o 
   9   3   1       23.76       25.67      3.41 o 
  10   3   1        1.43        3.65      3.42 o 
  11   3   1        6.57       12.35      4.49 o 
  12   3   1       95.34      100.49     10.28 o 
  13   3   1       35.84       40.45      7.03 o 
  14   3   1       45.69       52.98      7.60 o 
  15   3   1       70.72       90.19     10.71 o 
   0   4   1    73440.30    73766.61   6411.73 o 
   1   4   1     2364.34     2694.96    213.30 o 
   2   4   1     6139.84     7013.34    313.71 o 
   3   4   1       23.41       22.55      1.90 o 
   4   4   1      358.56      360.02      9.62 o 
   5   4   1       64.57       52.94      3.17 o 
   6   4   1       17.00       12.03      1.98 o 
   7   4   1      789.70      730.97     19.84 o 
   8   4   1     3653.81     3452.97     69.64 o 
   9   4   1      913.31      822.93     18.01 o 
  10   4   1     1862.67     1694.47     34.17 o 
  11   4   1      390.95      347.13     14.74 o 
  12   4   1      857.02      868.56     23.74 o 
  13   4   1       65.41       75.50      9.07 o 
  14   4   1        1.57        9.57      4.87 o 
  15   4   1        3.81       10.62      5.22 o 
   1   5   1     1048.46     1308.73     87.90 o 
   2   5   1       31.02       62.51      4.99 o 
   3   5   1        1.26       26.78      3.84 o 
   4   5   1       37.65       53.31      3.38 o 
   5   5   1     2185.47     2185.15     68.85 o 
   6   5   1      567.53      492.53     17.74 o 
   7   5   1        5.64        6.20      2.30 o 
   8   5   1     2339.44     2220.51     77.01 o 
   9   5   1      682.75      665.64     18.20 o 
  10   5   1        2.03        5.27      4.21 o 
  11   5   1      553.79      544.98     18.67 o 
  12   5   1       29.27       24.71      6.22 o 
  13   5   1       12.92       32.60      6.30 o 
  14   5   1       56.13       74.97      9.49 o 
  15   5   1        3.05       13.54      6.30 o 
   0   6   1     3648.14     4088.34    442.53 o 
   1   6   1     1938.46     2442.68    177.17 o 
   2   6   1     6998.21     8717.73    591.95 o 
   3   6   1     1705.81     1716.44     91.62 o 
   4   6   1     1307.30     1529.89     77.37 o 
   5   6   1      121.71      126.41      4.62 o 
   6   6   1       34.18       41.37      4.15 o 
   7   6   1        4.88        7.51      2.74 o 
   8   6   1        7.57       13.79      3.72 o 
   9   6   1      104.70      106.79      9.48 o 
  10   6   1     1012.35      977.03     26.54 o 
  11   6   1      460.98      457.71     22.96 o 
  12   6   1      173.22      202.48     14.51 o 
  13   6   1      159.89      197.94     14.89 o 
  14   6   1       90.52      109.42     12.71 o 
  15   6   1        4.02       13.11      6.25 o 
   1   7   1     3034.24     3646.89    220.73 o 
   2   7   1       16.71       24.93      2.65 o 
   3   7   1      679.13      745.07     43.93 o 
   4   7   1      647.67      698.35     37.89 o 
   5   7   1      107.30      131.38      6.92 o 
   6   7   1      218.68      240.27     16.11 o 
   7   7   1       20.98       29.88      4.65 o 
   8   7   1       49.14       43.95      6.32 o 
   9   7   1        3.53        6.24      3.83 o 
  10   7   1       93.81       99.88     10.30 o 
  11   7   1       39.26       49.84      7.75 o 
  12   7   1        0.04        6.62      5.33 o 
  13   7   1      392.64      377.13     19.54 o 
  14   7   1      117.42      136.52     16.37 o 
   0   8   1        6.82       20.63      3.88 o 
   1   8   1      623.95      696.90     37.25 o 
   2   8   1      563.97      720.10     43.72 o 
   3   8   1      341.67      363.07     29.91 o 
   4   8   1      635.69      616.14     55.20 o 
   5   8   1       14.80       20.72      3.62 o 
   6   8   1       32.39       44.99      5.42 o 
   7   8   1      779.99      719.74     46.25 o 
   8   8   1       20.74       35.21      5.92 o 
   9   8   1      147.46      165.18     11.48 o 
  10   8   1     1278.66     1271.26     57.65 o 
  11   8   1        3.62       12.58      5.48 o 
  12   8   1      195.65      206.82     15.76 o 
  13   8   1        0.89        8.81      6.58 o 
  14   8   1        3.67        2.53      6.03 o 
   1   9   1     1214.26     1202.87     57.38 o 
   2   9   1      130.74      157.96     12.76 o 
   3   9   1       88.84       99.19      9.20 o 
   4   9   1       13.06       17.87      3.75 o 
   5   9   1        0.00        7.55      3.52 o 
   6   9   1     1135.87     1187.30    136.55 o 
   7   9   1      626.76      631.65     39.14 o 
   8   9   1      234.11      224.69     13.81 o 
   9   9   1      118.99      111.95     10.05 o 
  10   9   1      152.14      172.82     12.95 o 
  11   9   1       23.22       34.62      7.34 o 
  12   9   1      104.07      115.11     13.15 o 
  13   9   1        6.76        7.48      6.31 o 
   0  10   1        1.65        4.92      3.22 o 
   1  10   1       50.63       83.81      5.95 o 
   2  10   1      167.73      187.41     11.09 o 
   3  10   1      164.07      168.54     19.43 o 
   4  10   1     1540.95     1617.98    188.48 o 
   5  10   1        0.82       11.15      7.05 o 
   6  10   1      239.08      280.53     26.97 o 
   7  10   1      227.49      216.54     18.16 o 
   8  10   1       42.94       43.35      8.11 o 
   9  10   1       29.11       34.91      7.08 o 
  10  10   1       72.23       77.77     10.69 o 
  11  10   1        1.41        9.85      5.82 o 
  12  10   1       29.85       35.20      8.25 o 
   1  11   1      600.08      592.41     23.78 o 
   2  11   1      328.88      322.46     18.74 o 
   3  11   1     2942.37     3143.22    333.96 o 
   4  11   1        0.69       10.62      4.63 o 
   5  11   1      253.45      240.65     33.38 o 
   6  11   1       52.11       69.02      9.52 o 
   7  11   1       75.16       85.96     15.07 o 
   8  11   1      246.18      228.63     18.91 o 
   9  11   1       51.57       47.18     10.47 o 
  10  11   1       28.52       21.40      7.40 o 
  11  11   1        0.61        5.32      6.49 o 
  12  11   1        3.23       -0.41      6.14 o 
   0  12   1     8419.28     8778.66    114.08 o 
   1  12   1     1011.39      886.64     44.98 o 
   2  12   1     2268.64     2042.83    130.75 o 
   3  12   1      113.10      132.49     12.42 o 
   4  12   1      242.79      259.06     27.41 o 
   5  12   1       87.86       81.89     10.09 o 
   6  12   1      519.75      439.78     21.18 o 
   7  12   1        0.04        8.29      5.86 o 
   8  12   1       21.18       49.95      9.23 o 
   9  12   1       52.98       47.27     12.93 o 
  10  12   1      429.10      356.33     21.97 o 
  11  12   1       14.45        1.59      6.26 o 
   1  13   1       37.08       55.77      9.55 o 
   2  13   1        1.14        8.60      5.37 o 
   3  13   1      341.70      357.43     18.51 o 
   4  13   1        0.69       19.60      6.52 o 
   5  13   1      140.26      121.66     13.99 o 
   6  13   1      212.14      219.86     18.80 o 
   7  13   1      189.78      131.77     14.95 o 
   8  13   1       32.68       23.70      7.31 o 
   9  13   1       50.82       48.81      8.80 o 
  10  13   1        5.10       14.70      7.61 o 
   0  14   1      281.48      210.89     35.07 o 
   1  14   1       60.32      114.62     19.06 o 
   2  14   1       68.50       53.52     26.79 o 
   3  14   1      813.48      608.24     24.10 o 
   4  14   1       57.67       68.09     10.25 o 
   5  14   1      328.03      320.76     18.48 o 
   6  14   1      122.33      100.13     13.00 o 
   7  14   1        0.27       17.90      6.63 o 
   8  14   1      352.33      303.80     21.69 o 
   1  15   1       63.76       59.42     21.92 o 
   2  15   1        0.18       30.20     14.12 o 
   3  15   1        4.65       -2.92     12.66 o 
   4  15   1       57.96       68.13     12.34 o 
   5  15   1        2.65       22.21      7.12 o 
   6  15   1      224.46      239.05     18.53 o 
   7  15   1       37.82       55.86     13.92 o 
   3  16   1        6.05       -9.74     12.66 o 
   4  16   1        0.02       -2.92     14.12 o 
   1   0   2      100.27       85.26      4.13 o 
   2   0   2     2505.90     2342.55     55.25 o 
   3   0   2    58304.21    51207.44    867.70 o 
   4   0   2     6839.32     5809.19    132.73 o 
   5   0   2     2358.85     2000.04     65.59 o 
   6   0   2      603.11      619.52     16.59 o 
   7   0   2      725.43      676.82     27.18 o 
   8   0   2      153.12      175.46      9.63 o 
   9   0   2      120.01      134.66     11.61 o 
  10   0   2     4539.36     4574.66     87.94 o 
  11   0   2      188.72      206.55     14.01 o 
  12   0   2      310.11      281.99     15.84 o 
  13   0   2      113.23      153.28     17.29 o 
  14   0   2       11.32       30.48     15.10 o 
  15   0   2      342.29      406.65     63.07 o 
  16   0   2       18.47       26.70     10.88 o 
   1   1   2       55.62       57.90      4.20 o 
   2   1   2     1414.86     1363.41     35.27 o 
   3   1   2   102179.93    84434.77   1300.24 o 
   4   1   2     4319.04     3959.36     56.15 o 
   5   1   2     1212.88      992.30     18.75 o 
   6   1   2    10493.09     9750.83    150.82 o 
   7   1   2      968.82      855.54     19.81 o 
   8   1   2     2209.96     2069.55     39.15 o 
   9   1   2      550.32      523.53     12.38 o 
  10   1   2      523.95      510.83     14.09 o 
  11   1   2       24.70       26.18      4.35 o 
  12   1   2       46.50       57.30      7.17 o 
  13   1   2       14.67       17.92      4.55 o 
  14   1   2        1.32        9.89      5.05 o 
  15   1   2      124.61      151.84     16.00 o 
  16   1   2       42.75       68.95     12.86 o 
   0   2   2    40086.42    36214.44   5728.29 o 
   1   2   2    11262.74    12087.13    699.45 o 
   2   2   2     3011.36     2933.53    102.76 o 
   3   2   2    42756.57    39857.44    773.31 o 
   4   2   2     4972.77     4811.71     88.54 o 
   5   2   2     1434.30     1387.47     21.25 o 
   6   2   2      466.39      433.78      9.58 o 
   7   2   2      380.81      384.54      9.30 o 
   8   2   2     1395.21     1351.23     27.96 o 
   9   2   2        2.84        4.69      2.37 o 
  10   2   2      293.18      286.36      9.79 o 
  11   2   2      290.30      302.91     11.88 o 
  12   2   2      636.51      695.11     20.27 o 
  13   2   2      239.75      284.18     15.10 o 
  14   2   2       81.10      111.52     10.84 o 
  15   2   2       75.70       79.74     10.91 o 
  16   2   2       75.59      113.45     13.35 o 
   1   3   2    34982.03    36596.34   2730.92 o 
   2   3   2      684.98      759.47     35.78 o 
   3   3   2     4621.82     4446.93    111.53 o 
   4   3   2      354.17      301.48      6.03 o 
   5   3   2      277.02      278.95      6.52 o 
   6   3   2      505.00      425.27     11.10 o 
   7   3   2     4965.36     4453.21     65.48 o 
   8   3   2        1.66        8.31      2.27 o 
   9   3   2      156.08      185.09      7.96 o 
  10   3   2      340.49      336.41     11.91 o 
  11   3   2       27.13       36.56      6.48 o 
  12   3   2      376.94      364.46     15.39 o 
  13   3   2        2.31        7.21      4.39 o 
  14   3   2        0.01        9.84      4.79 o 
  15   3   2       12.23       30.11      6.16 o 
   0   4   2     7241.21     8879.62   1017.22 o 
   1   4   2     3114.35     3494.51    248.66 o 
   2   4   2     8924.08    10294.50    645.04 o 
   3   4   2     6908.04     7374.45    290.01 o 
   4   4   2      663.79      587.94     21.02 o 
   5   4   2      857.00      856.32     16.82 o 
   6   4   2     1120.02     1065.56     28.75 o 
   7   4   2     3093.44     3112.18     62.91 o 
   8   4   2      416.43      367.95     11.14 o 
   9   4   2      382.15      373.93     20.40 o 
  10   4   2     1501.52     1326.31     27.24 o 
  11   4   2       39.22       46.98      7.22 o 
  12   4   2      512.20      509.37     18.36 o 
  13   4   2       42.15       76.47      9.24 o 
  14   4   2      293.94      330.03     17.06 o 
  15   4   2      352.45      404.05     18.07 o 
   1   5   2    12385.48    14922.43   1082.30 o 
   2   5   2     1778.33     2059.66    138.08 o 
   3   5   2      503.11      584.17     38.64 o 
   4   5   2      886.22      793.89     29.66 o 
   5   5   2        5.79        3.52      1.49 o 
   6   5   2     1027.64      854.97     19.49 o 
   7   5   2      366.94      317.58     13.15 o 
   8   5   2      289.86      286.38     13.32 o 
   9   5   2      710.01      676.38     20.17 o 
  10   5   2      167.26      190.92     11.99 o 
  11   5   2      688.69      654.65     20.12 o 
  12   5   2      221.54      246.84     14.91 o 
  13   5   2       55.02       66.57      8.82 o 
  14   5   2       21.53       36.33      7.33 o 
  15   5   2      289.41      319.34     20.71 o 
   0   6   2     2204.28     2403.20    272.90 o 
   1   6   2      387.62      358.68     24.34 o 
   2   6   2     1871.42     2229.33    143.20 o 
   3   6   2      862.36      809.25     46.72 o 
   4   6   2      405.06      376.96     27.07 o 
   5   6   2      481.92      542.02     27.97 o 
   6   6   2      101.67      108.36      6.12 o 
   7   6   2      210.73      215.19     11.50 o 
   8   6   2        6.14        7.92      3.37 o 
   9   6   2       15.42       15.04      4.39 o 
  10   6   2      495.05      476.46     17.68 o 
  11   6   2      860.93      790.66     26.79 o 
  12   6   2      112.77      105.92     11.01 o 
  13   6   2      266.19      263.90     18.84 o 
  14   6   2      107.86      138.19     19.06 o 
  15   6   2       19.22       42.40      9.16 o 
   1   7   2      691.79      882.43     52.55 o 
   2   7   2      924.75      933.80     65.34 o 
   3   7   2     1417.28     1748.14    109.56 o 
   4   7   2     1480.68     1608.78    106.76 o 
   5   7   2      748.77      738.34     46.27 o 
   6   7   2     2464.58     2425.13    151.98 o 
   7   7   2      264.50      259.24     14.48 o 
   8   7   2      825.23      772.00     26.84 o 
   9   7   2       17.80       22.85      5.21 o 
  10   7   2      623.31      568.03     18.90 o 
  11   7   2      397.46      383.17     18.21 o 
  12   7   2        0.18       14.75      5.73 o 
  13   7   2       58.56       68.21     10.32 o 
  14   7   2        4.47       15.85      6.68 o 
   0   8   2      814.18      781.05     49.77 o 
   1   8   2     1357.53     1494.78     88.76 o 
   2   8   2        0.38        7.36      1.84 o 
   3   8   2      393.42      415.15     33.58 o 
   4   8   2      396.16      418.28     32.18 o 
   5   8   2       17.27        9.34      3.28 o 
   6   8   2       20.27       20.33      4.86 o 
   7   8   2        0.18        6.78      3.86 o 
   8   8   2      716.30      708.14     37.69 o 
   9   8   2     1672.73     1630.76     96.73 o 
  10   8   2      503.15      485.43     18.53 o 
  11   8   2       18.72       25.01      6.27 o 
  12   8   2      180.12      238.46     16.58 o 
  13   8   2      315.04      338.30     18.09 o 
  14   8   2        0.76        2.24      6.28 o 
   1   9   2       10.71       11.06      2.23 o 
   2   9   2       14.95       21.69      2.93 o 
   3   9   2     1234.66     1281.24    111.37 o 
   4   9   2      284.97      308.23     38.29 o 
   5   9   2     1513.66     1612.80    185.82 o 
   6   9   2      752.24      736.28     63.21 o 
   7   9   2      644.42      608.47     41.70 o 
   8   9   2       63.92       68.01      9.47 o 
   9   9   2      184.73      156.21     13.77 o 
  10   9   2       99.76      111.74     11.89 o 
  11   9   2        5.55        5.89      5.72 o 
  12   9   2        0.02        8.10      5.98 o 
  13   9   2       33.46       48.86      9.09 o 
   0  10   2      275.74      270.37     21.02 o 
   1  10   2      143.65      150.68      7.23 o 
   2  10   2     3631.86     3746.71    232.90 o 
   3  10   2     4256.17     4548.58    473.14 o 
   4  10   2       51.07       81.74     11.06 o 
   5  10   2     1743.86     1650.73    169.14 o 
   6  10   2      208.10      215.39     16.18 o 
   7  10   2      379.86      388.84     27.73 o 
   8  10   2       88.74       93.97      9.68 o 
   9  10   2      579.53      552.22     30.95 o 
  10  10   2      982.07      900.41     43.72 o 
  11  10   2        2.30        0.02      5.40 o 
  12  10   2        3.98        2.34      5.71 o 
   1  11   2       54.12       81.86      6.87 o 
   2  11   2      710.43      700.38     45.20 o 
   3  11   2      845.61      780.31     67.77 o 
   4  11   2      245.80      230.00     22.97 o 
   5  11   2     1998.26     1540.98     36.81 o 
   6  11   2        8.35        9.30      5.26 o 
   7  11   2     1059.72      990.70     96.64 o 
   8  11   2        0.11       16.60      5.88 o 
   9  11   2        7.00       13.79      6.47 o 
  10  11   2        4.61       11.06      5.18 o 
  11  11   2       65.03       77.12     10.65 o 
  12  11   2       25.25       18.79      7.25 o 
   0  12   2     2550.88     2415.17     68.55 o 
   1  12   2     1085.63     1070.59     57.83 o 
   2  12   2       11.94       17.27      6.89 o 
   3  12   2        1.13        9.92      5.02 o 
   4  12   2       45.31       53.81      8.28 o 
   5  12   2      215.58      230.88     28.16 o 
   6  12   2       54.24       52.85      8.35 o 
   7  12   2       35.90       44.56      8.57 o 
   8  12   2       24.45       35.92      8.06 o 
   9  12   2        3.03       20.82      7.14 o 
  10  12   2       59.94       63.66     10.85 o 
  11  12   2      117.17      106.09     15.19 o 
   1  13   2     1303.34     1310.53     55.75 o 
   2  13   2       14.10       12.72      6.70 o 
   3  13   2      150.91      173.94     13.53 o 
   4  13   2       49.86       56.43      8.60 o 
   5  13   2      160.27      163.51     15.77 o 
   6  13   2      157.58      146.02     14.96 o 
   7  13   2        2.98        5.96      7.10 o 
   8  13   2      232.02      207.46     18.98 o 
   9  13   2       27.79       41.20     10.62 o 
  10  13   2      134.59      125.78     14.80 o 
   0  14   2       94.20       88.64     24.84 o 
   1  14   2      189.74      179.29     30.93 o 
   2  14   2       59.24       75.65     12.61 o 
   3  14   2       23.15       37.18      8.65 o 
   4  14   2       30.40       38.29      7.66 o 
   5  14   2      108.08      120.69     13.72 o 
   6  14   2       12.62       18.45      6.65 o 
   7  14   2       94.55      104.90     13.31 o 
   8  14   2       16.43       21.53      6.99 o 
   1  15   2       54.21       67.21     19.48 o 
   2  15   2       58.00       65.26     22.40 o 
   3  15   2      161.78      218.82     25.77 o 
   4  15   2      139.08      150.30     22.51 o 
   5  15   2      160.96      197.02     17.99 o 
   6  15   2       42.32       49.19      9.01 o 
   7  15   2       11.25       12.62      6.93 o 
   2  16   2       73.33       88.15     26.30 o 
   3  16   2        9.05       54.55     20.46 o 
   4  16   2       32.54       69.65     24.84 o 
   1   1   3     3340.75     3742.01    210.85 o 
   2   1   3    10409.83    10383.58    299.00 o 
   3   1   3    12860.51    12743.54    243.94 o 
   4   1   3      143.03      169.12      4.91 o 
   5   1   3      108.43       94.73      4.21 o 
   6   1   3      282.81      255.20      7.04 o 
   7   1   3      483.11      496.58     11.19 o 
   8   1   3     1129.10     1089.60     21.63 o 
   9   1   3      914.20      838.94     20.72 o 
  10   1   3       11.58       15.96      3.30 o 
  11   1   3       73.50       82.34      7.40 o 
  12   1   3        0.10        1.00      3.51 o 
  13   1   3        8.72       15.23      4.48 o 
  14   1   3      118.04      152.10     14.35 o 
  15   1   3       54.87       66.66     10.54 o 
  16   1   3        2.68       10.06      6.82 o 
   0   2   3     5766.60     6780.62   1099.87 o 
   1   2   3     1852.59     1879.26    136.31 o 
   2   2   3    31277.05    30802.31   1103.22 o 
   3   2   3     2281.99     2401.26     46.02 o 
   4   2   3      975.62      949.77     14.89 o 
   5   2   3      900.09      917.97     21.65 o 
   6   2   3       11.73       22.17      2.59 o 
   7   2   3     1149.87     1146.71     18.18 o 
   8   2   3     2201.81     2141.80     39.18 o 
   9   2   3      447.25      432.01     11.30 o 
  10   2   3       53.51       68.66      5.99 o 
  11   2   3       55.56       60.08      6.65 o 
  12   2   3      169.04      189.96     11.99 o 
  13   2   3      236.75      258.07     17.12 o 
  14   2   3        8.42       16.93      4.87 o 
  15   2   3       30.73       53.00      8.63 o 
  16   2   3       21.67       24.36      6.91 o 
   1   3   3     1608.73     1526.27    120.73 o 
   2   3   3     2459.81     2559.97    126.11 o 
   3   3   3      219.06      167.50      5.17 o 
   4   3   3      868.61      904.33     26.61 o 
   5   3   3      248.91      241.71      9.14 o 
   6   3   3     4646.15     4481.56     80.46 o 
   7   3   3     1502.32     1349.68     20.80 o 
   8   3   3      215.70      236.38      8.00 o 
   9   3   3      155.33      180.78      8.91 o 
  10   3   3     1247.06     1073.79     29.98 o 
  11   3   3       56.25       58.10      6.60 o 
  12   3   3       14.19       13.90      4.96 o 
  13   3   3       72.71       89.10      9.90 o 
  14   3   3        1.62        6.46      4.62 o 
  15   3   3      133.94      155.71     13.66 o 
   0   4   3     3057.05     3580.06    370.90 o 
   1   4   3      322.58      460.02     37.60 o 
   2   4   3     1787.31     1854.29    131.08 o 
   3   4   3      737.61      849.17     40.95 o 
   4   4   3      328.16      352.05     10.95 o 
   5   4   3      532.57      621.00     12.26 o 
   6   4   3      563.64      593.94     16.80 o 
   7   4   3     1308.26     1230.87     27.76 o 
   8   4   3       76.97       80.52      6.43 o 
   9   4   3       29.33       37.46      4.99 o 
  10   4   3      663.51      639.53     29.62 o 
  11   4   3      264.90      266.95     13.54 o 
  12   4   3       88.72       90.17      9.79 o 
  13   4   3      198.35      202.73     14.49 o 
  14   4   3        2.28       11.26      5.04 o 
  15   4   3      104.21      147.89     14.95 o 
   1   5   3      679.96      808.27     53.35 o 
   2   5   3       37.70       40.09      4.20 o 
   3   5   3     3164.20     4100.41    237.35 o 
   4   5   3      796.03      854.14     45.81 o 
   5   5   3      883.36      830.00     25.80 o 
   6   5   3       53.07       74.36      5.22 o 
   7   5   3      168.86      168.70      8.76 o 
   8   5   3      269.18      280.40      9.88 o 
   9   5   3       24.49       21.56      4.72 o 
  10   5   3       75.68       91.43      9.52 o 
  11   5   3      246.33      236.33     13.79 o 
  12   5   3      110.28       97.91     10.29 o 
  13   5   3       51.09       47.98      8.56 o 
  14   5   3       12.29        9.86      5.24 o 
  15   5   3       48.82       68.38     12.24 o 
   0   6   3     4058.82     5780.41    558.38 o 
   1   6   3       80.42      133.07      9.03 o 
   2   6   3     2997.80     3766.39    250.84 o 
   3   6   3      421.68      464.69     43.07 o 
   4   6   3      201.86      230.15     15.33 o 
   5   6   3       21.94       29.86      3.47 o 
   6   6   3       20.58       22.65      3.29 o 
   7   6   3      619.69      629.82     28.58 o 
   8   6   3        3.27       12.50      3.84 o 
   9   6   3      221.79      226.06     11.90 o 
  10   6   3     1271.88     1258.01     55.72 o 
  11   6   3     1077.00     1009.81     28.70 o 
  12   6   3      505.30      505.28     21.26 o 
  13   6   3      650.55      638.56     33.61 o 
  14   6   3      304.14      329.19     20.69 o 
  15   6   3      119.17      155.11     16.44 o 
   1   7   3     3258.77     4092.56    283.37 o 
   2   7   3        3.70       17.94      2.15 o 
   3   7   3      111.44      126.02      8.60 o 
   4   7   3      173.14      161.24      9.01 o 
   5   7   3      135.99      180.72     14.12 o 
   6   7   3      192.71      185.80      8.24 o 
   7   7   3      384.62      374.77     24.76 o 
   8   7   3       31.83       40.74      6.42 o 
   9   7   3        4.28        6.14      3.91 o 
  10   7   3      186.14      203.43     14.41 o 
  11   7   3       43.66       60.33      8.77 o 
  12   7   3        0.49        6.63      4.97 o 
  13   7   3       13.41       24.89      6.78 o 
  14   7   3        6.71       14.37      6.11 o 
   0   8   3      175.21      169.92     14.48 o 
   1   8   3      238.20      279.96     18.61 o 
   2   8   3      983.31      964.96     61.81 o 
   3   8   3       56.51       74.55     10.34 o 
   4   8   3       28.89       10.04      2.99 o 
   5   8   3      137.30      190.21     10.22 o 
   6   8   3      155.66      174.03     17.38 o 
   7   8   3     1515.89     1405.45     94.88 o 
   8   8   3       11.40       13.88      5.65 o 
   9   8   3      648.92      557.58     22.30 o 
  10   8   3       67.19       79.88      9.76 o 
  11   8   3        6.75        8.73      5.10 o 
  12   8   3        2.60       10.33      5.51 o 
  13   8   3        0.04        9.75      5.48 o 
  14   8   3        5.74       13.68      6.10 o 
   1   9   3      677.44      627.49     29.06 o 
   2   9   3      583.87      581.93     33.02 o 
   3   9   3       80.53       92.76     10.09 o 
   4   9   3       88.05      104.07      6.83 o 
   5   9   3      276.92      256.78     27.84 o 
   6   9   3      200.32      220.45     13.71 o 
   7   9   3        1.75        1.57      7.46 o 
   8   9   3       53.95       43.71      8.04 o 
   9   9   3       14.28       12.18      5.72 o 
  10   9   3      230.93      239.53     16.62 o 
  11   9   3      121.04      121.78     13.15 o 
  12   9   3       51.78       60.95      9.39 o 
  13   9   3        2.85        9.26      7.02 o 
   0  10   3      322.91      336.08     14.42 o 
   1  10   3       10.44       15.94      3.26 o 
   2  10   3      254.91      282.55     12.75 o 
   3  10   3       67.26       78.26      6.58 o 
   4  10   3        1.14        2.36      3.73 o 
   5  10   3      284.54      260.36     24.63 o 
   6  10   3      192.18      177.98     12.52 o 
   7  10   3      122.82      119.55     10.97 o 
   8  10   3       18.61       24.52      5.81 o 
   9  10   3       10.69       18.67      5.59 o 
  10  10   3       60.68       60.21      9.19 o 
  11  10   3       18.93       15.23      6.31 o 
  12  10   3       10.38       19.33      7.76 o 
   1  11   3       33.05       53.44      5.81 o 
   2  11   3        0.19        6.06      3.78 o 
   3  11   3     1170.22     1060.20     45.76 o 
   4  11   3        9.23       13.47      5.57 o 
   5  11   3       10.97       24.53      6.55 o 
   6  11   3       46.16       38.92      7.35 o 
   7  11   3      147.10      140.53     12.97 o 
   8  11   3       69.17       52.22      8.00 o 
   9  11   3        8.03       21.32      5.75 o 
  10  11   3        0.01       11.29      5.52 o 
  11  11   3        7.60       23.62      6.43 o 
  12  11   3       13.60        5.74      5.84 o 
   0  12   3      814.99      890.97     49.43 o 
   1  12   3        0.49        2.87      4.87 o 
   2  12   3      202.04      189.49     14.37 o 
   3  12   3       95.89       89.59     11.10 o 
   4  12   3       34.34       49.91      8.14 o 
   5  12   3      241.24      249.85     17.92 o 
   6  12   3        4.61        8.39      5.67 o 
   7  12   3        1.30        5.30      5.75 o 
   8  12   3        0.19       11.83      5.77 o 
   9  12   3       75.06       71.23     10.70 o 
  10  12   3      207.15      191.58     18.93 o 
  11  12   3        8.64       13.63      7.06 o 
   1  13   3        8.49       11.89      6.50 o 
   2  13   3      386.13      355.16     21.30 o 
   3  13   3      634.23      595.98     50.51 o 
   4  13   3      451.00      403.96     29.92 o 
   5  13   3      218.03      249.02     16.80 o 
   6  13   3       93.11       76.69      9.69 o 
   7  13   3      127.46      130.23     14.51 o 
   8  13   3       13.47       11.92      6.40 o 
   9  13   3        1.53       19.84      6.96 o 
  10  13   3        2.61        3.59      6.48 o 
   0  14   3      380.48      431.52     43.35 o 
   1  14   3       95.74       71.04     16.68 o 
   2  14   3      152.12      124.04     15.92 o 
   3  14   3      549.78      575.83     59.61 o 
   4  14   3      278.07      305.97     18.62 o 
   5  14   3      581.85      500.31     23.00 o 
   6  14   3      267.82      212.64     18.30 o 
   7  14   3       51.86       52.09      9.60 o 
   8  14   3       25.65       34.10      8.86 o 
   1  15   3       13.93       25.66     11.45 o 
   2  15   3        0.31       19.23     11.35 o 
   3  15   3       12.06       11.04      8.78 o 
   4  15   3      120.84      103.54     17.73 o 
   5  15   3      138.33      118.96     16.17 o 
   6  15   3        4.13       14.56      8.08 o 
   0  16   3      396.77      338.01     40.42 o 
   1  16   3        5.08       26.79     14.61 o 
   2  16   3        7.19       46.76     19.48 o 
   3  16   3       24.06       25.81     16.07 o 
   4  16   3      112.22       58.73     13.86 o 
   0   0   4    54594.50    42892.46   2392.60 o 
   1   0   4      496.64      617.67     66.32 o 
   2   0   4     3123.18     3554.87    140.60 o 
   3   0   4    22755.89    22168.67    624.23 o 
   4   0   4      782.83      706.43     34.95 o 
   5   0   4    17254.60    17540.67    472.48 o 
   6   0   4      218.81      183.09      8.44 o 
   7   0   4      951.20      985.43     23.55 o 
   8   0   4       21.05       22.64      4.50 o 
   9   0   4      856.02      839.34     61.44 o 
  10   0   4      127.72      142.42     11.61 o 
  11   0   4      157.37      175.37     13.74 o 
  12   0   4       83.24       90.56     12.43 o 
  13   0   4     1113.92     1136.48     38.68 o 
  14   0   4      346.89      355.73     22.33 o 
  15   0   4       56.28       78.99     16.01 o 
  16   0   4       12.76       18.33      9.77 o 
   1   1   4      410.86      476.35     29.73 o 
   2   1   4      417.20      394.99     13.74 o 
   3   1   4     1186.97     1053.80     27.75 o 
   4   1   4      472.96      410.98     12.16 o 
   5   1   4     9040.37     8379.81    159.74 o 
   6   1   4       15.91       14.94      2.22 o 
   7   1   4     4196.39     3761.80     67.46 o 
   8   1   4       68.43       65.99      5.18 o 
   9   1   4     1212.75     1121.33     28.46 o 
  10   1   4      162.47      157.03      8.52 o 
  11   1   4        1.21        6.65      2.77 o 
  12   1   4        0.00        0.93      3.65 o 
  13   1   4        0.03        5.99      3.83 o 
  14   1   4       61.96       91.87     12.56 o 
  15   1   4        1.19       16.99      5.30 o 
  16   1   4       34.16       54.54     11.64 o 
   0   2   4        0.13        9.99      1.81 o 
   1   2   4    17485.01    18698.38   1049.95 o 
   2   2   4     2063.87     2124.19    101.17 o 
   3   2   4     5602.24     5691.17    180.79 o 
   4   2   4      145.30      116.51      3.99 o 
   5   2   4     2071.31     2265.95     50.81 o 
   6   2   4     2747.17     2757.81     65.83 o 
   7   2   4      728.30      815.56     16.29 o 
   8   2   4     1048.62     1016.54     25.12 o 
   9   2   4     1625.56     1480.71     32.63 o 
  10   2   4     1286.92     1239.81     22.63 o 
  11   2   4      360.48      356.43     12.86 o 
  12   2   4       34.51       41.49      5.81 o 
  13   2   4        0.91        4.90      4.97 o 
  14   2   4       44.98       64.24      9.51 o 
  15   2   4      164.34      222.57     17.48 o 
   1   3   4      259.67      264.94     25.31 o 
   2   3   4      461.21      499.74     32.09 o 
   3   3   4     4639.07     4846.45    143.21 o 
   4   3   4     3764.26     3550.50    104.22 o 
   5   3   4      283.89      228.46      6.91 o 
   6   3   4     8353.78     8333.65    189.53 o 
   7   3   4     5338.47     5111.05    125.01 o 
   8   3   4        0.10        4.95      2.58 o 
   9   3   4       15.39       21.00      4.18 o 
  10   3   4      702.20      624.01     19.33 o 
  11   3   4      627.68      559.51     18.71 o 
  12   3   4        5.55        7.86      4.35 o 
  13   3   4       13.36       20.79      5.76 o 
  14   3   4      145.97      190.20     14.27 o 
  15   3   4       13.94       29.00      6.95 o 
   0   4   4      249.07      267.07     36.98 o 
   1   4   4     1671.29     1814.08    142.49 o 
   2   4   4     4892.69     5464.78    366.29 o 
   3   4   4     1869.31     1853.94     86.48 o 
   4   4   4     3750.48     4022.56    156.51 o 
   5   4   4      870.71      925.90     31.76 o 
   6   4   4     1873.16     1926.53     56.61 o 
   7   4   4        2.19        2.93      2.18 o 
   8   4   4      274.20      247.90     10.68 o 
   9   4   4      259.10      231.34      9.86 o 
  10   4   4      189.89      189.53     10.14 o 
  11   4   4       27.85       41.53      6.63 o 
  12   4   4       37.38       39.68      6.79 o 
  13   4   4      383.51      387.23     18.45 o 
  14   4   4       67.95       88.86     10.94 o 
  15   4   4       15.11       10.80      6.38 o 
   1   5   4      944.69     1035.22     78.33 o 
   2   5   4     2908.69     3672.78    283.54 o 
   3   5   4     1806.93     1874.54    118.55 o 
   4   5   4      216.32      322.65     14.78 o 
   5   5   4     1419.55     1281.81     46.42 o 
   6   5   4      863.17      855.47     24.75 o 
   7   5   4      273.86      224.16     10.62 o 
   8   5   4       86.63       83.90      6.39 o 
   9   5   4     2361.44     2214.56     69.02 o 
  10   5   4      214.01      195.62     12.24 o 
  11   5   4      612.23      564.00     18.68 o 
  12   5   4      282.43      282.96     17.80 o 
  13   5   4       43.94       55.30      9.40 o 
  14   5   4       58.55       92.16     12.07 o 
  15   5   4        1.90       13.34      5.96 o 
   0   6   4    16462.47    18610.45   1663.56 o 
   1   6   4     7827.78     8625.86    529.88 o 
   2   6   4     2673.53     2965.21    217.92 o 
   3   6   4     2756.36     3195.68    274.14 o 
   4   6   4       17.43       40.40      3.86 o 
   5   6   4      491.98      493.38     26.62 o 
   6   6   4       98.65      131.75      7.00 o 
   7   6   4        3.46       13.18      2.84 o 
   8   6   4      255.39      276.12      9.63 o 
   9   6   4       33.77       32.70      5.43 o 
  10   6   4      379.81      345.09     17.86 o 
  11   6   4        6.30       10.95      5.52 o 
  12   6   4      330.88      359.90     17.09 o 
  13   6   4      727.84      788.62     31.27 o 
  14   6   4        9.85       19.55      6.55 o 
   1   7   4      509.23      494.87     29.66 o 
   2   7   4     1793.48     2116.61    140.75 o 
   3   7   4      216.40      269.67     26.08 o 
   4   7   4      695.51      835.97     72.64 o 
   5   7   4     3046.78     3300.50    215.53 o 
   6   7   4      624.97      653.13     35.31 o 
   7   7   4      652.26      653.41     36.60 o 
   8   7   4        5.16        6.58      4.70 o 
   9   7   4      135.41      128.38     14.88 o 
  10   7   4      177.51      188.00     13.94 o 
  11   7   4        5.83       13.43      5.43 o 
  12   7   4      130.66      123.43     11.84 o 
  13   7   4       91.52      115.19     11.89 o 
  14   7   4        0.05       13.00      6.16 o 
   0   8   4     2362.57     2350.22    190.58 o 
   1   8   4      531.98      465.78     20.43 o 
   2   8   4     1351.69     1491.06     95.84 o 
   3   8   4     1102.33     1209.69    102.60 o 
   4   8   4      127.12      139.04     15.72 o 
   5   8   4      288.86      344.02     42.10 o 
   6   8   4       32.07       47.32      7.22 o 
   7   8   4      602.53      534.60     26.49 o 
   8   8   4       71.20       72.70      9.46 o 
   9   8   4      429.57      407.05     17.94 o 
  10   8   4        4.23        6.48      5.17 o 
  11   8   4      127.97      133.57     13.13 o 
  12   8   4       11.60       24.50      6.88 o 
  13   8   4        0.27        8.77      5.94 o 
  14   8   4       25.95       31.17      7.75 o 
   1   9   4        0.17        9.19      2.05 o 
   2   9   4      351.92      342.04     16.26 o 
   3   9   4      724.26      786.60     68.35 o 
   4   9   4      116.42      110.63      7.54 o 
   5   9   4      215.24      202.40     12.92 o 
   6   9   4      714.47      686.41     40.28 o 
   7   9   4      679.11      632.46     31.89 o 
   8   9   4      537.01      477.30     21.62 o 
   9   9   4      374.57      367.12     19.76 o 
  10   9   4      130.02      130.42     13.27 o 
  11   9   4       53.97       63.35      9.40 o 
  12   9   4       14.27       17.80      6.25 o 
  13   9   4        4.24       12.25      6.13 o 
   0  10   4      998.80      950.83     53.60 o 
   1  10   4     1806.40     1798.32     96.98 o 
   2  10   4      104.06      154.95     16.46 o 
   3  10   4      544.66      507.93     36.87 o 
   4  10   4       16.84       39.60      6.44 o 
   5  10   4      403.87      404.69     34.81 o 
   6  10   4      100.46       97.01      9.92 o 
   7  10   4      401.71      365.96     17.99 o 
   8  10   4       93.37      107.26     12.14 o 
   9  10   4       10.68       10.77      5.55 o 
  10  10   4      116.08      124.83     13.39 o 
  11  10   4        2.21       17.29      6.30 o 
  12  10   4       10.08       28.82      7.23 o 
   1  11   4      451.30      409.20     15.14 o 
   2  11   4      508.42      498.93     30.20 o 
   3  11   4      896.40      835.19     68.66 o 
   4  11   4       46.21       56.97      8.05 o 
   5  11   4      906.98      762.24     26.02 o 
   6  11   4       83.17       70.34     11.41 o 
   7  11   4        1.58        7.67      4.44 o 
   8  11   4       46.79       56.99      8.19 o 
   9  11   4      261.14      292.10     26.05 o 
  10  11   4       14.68       17.34      5.44 o 
  11  11   4       57.29       80.64     10.89 o 
   0  12   4      575.46      521.40     70.13 o 
   1  12   4      649.70      636.99     34.50 o 
   2  12   4       29.35       47.05      6.83 o 
   3  12   4      159.90      176.30     19.24 o 
   4  12   4       53.85       68.85      9.21 o 
   5  12   4      129.26      124.32     11.86 o 
   6  12   4       62.17       62.72      9.06 o 
   7  12   4       77.83       86.81     14.01 o 
   8  12   4       21.17       26.62      6.49 o 
   9  12   4       29.23       32.71      7.34 o 
  10  12   4        0.06        5.22      5.70 o 
  11  12   4       37.82       45.95      8.81 o 
   1  13   4       48.54       53.25     10.32 o 
   2  13   4      139.31      163.95     18.38 o 
   3  13   4        0.85        1.70      5.14 o 
   4  13   4       44.52       38.79      7.03 o 
   5  13   4       29.30       35.46      8.78 o 
   6  13   4        9.76       19.80      6.32 o 
   7  13   4      327.00      338.91     37.09 o 
   8  13   4        9.42       18.54      7.03 o 
   9  13   4        7.11       12.46      7.20 o 
   0  14   4      316.05      307.81     42.37 o 
   1  14   4       57.45       99.53     14.43 o 
   2  14   4        3.41        2.96      8.03 o 
   3  14   4       82.59      111.23     19.79 o 
   4  14   4      451.77      427.87     40.98 o 
   5  14   4      185.97      202.25     17.73 o 
   6  14   4        5.23       21.15      6.49 o 
   7  14   4        3.80       12.23      6.76 o 
   8  14   4        9.70       11.72      7.08 o 
   1  15   4       94.88      105.29     19.20 o 
   2  15   4        2.92       12.43      8.59 o 
   3  15   4       68.83       78.89     13.69 o 
   4  15   4       26.81       39.02     13.92 o 
   5  15   4       62.86      103.68     19.09 o 
   6  15   4      302.58      324.22     25.00 o 
   0  16   4       38.04       45.30     19.48 o 
   1  16   4       20.63       54.29     14.35 o 
   2  16   4       24.66       44.32     20.94 o 
   3  16   4        8.08       26.79     18.02 o 
   4  16   4       47.32       60.64     14.21 o 
   1   1   5     5951.22     6756.91    312.00 o 
   2   1   5      108.00      158.39      6.63 o 
   3   1   5      188.08      178.24      6.24 o 
   4   1   5        0.31        4.71      1.17 o 
   5   1   5      610.45      548.71     11.39 o 
   6   1   5      304.38      330.42     10.72 o 
   7   1   5     6129.12     6155.31    132.61 o 
   8   1   5       96.49       96.19      6.20 o 
   9   1   5      149.22      161.67      9.27 o 
  10   1   5      230.79      250.18     10.06 o 
  11   1   5       10.41       16.68      3.70 o 
  12   1   5      280.70      270.64     11.82 o 
  13   1   5       39.87       46.53     10.25 o 
  14   1   5      137.25      175.10     13.52 o 
  15   1   5       24.41       30.41      7.04 o 
   0   2   5    12434.89    14153.49   1882.45 o 
   1   2   5       65.18       68.74      4.15 o 
   2   2   5      861.90      949.26     33.17 o 
   3   2   5      377.93      388.12     13.67 o 
   4   2   5      242.47      283.90      8.39 o 
   5   2   5       30.09       36.28      3.20 o 
   6   2   5      124.32      113.74      5.18 o 
   7   2   5        0.01        3.59      1.84 o 
   8   2   5       26.24       24.17      3.15 o 
   9   2   5       23.52       29.59      3.68 o 
  10   2   5      208.47      198.24     10.14 o 
  11   2   5       75.75       77.20      7.51 o 
  12   2   5        7.85        8.72      3.61 o 
  13   2   5       39.08       52.12      6.56 o 
  14   2   5       56.18       64.18     10.51 o 
  15   2   5       14.25       30.65      7.91 o 
   1   3   5      163.67      152.30     10.84 o 
   2   3   5        0.00        2.62      1.12 o 
   3   3   5     2530.48     2683.67    100.43 o 
   4   3   5       86.31      119.00      4.69 o 
   5   3   5     1283.53     1415.15     52.25 o 
   6   3   5     5200.09     5779.98    130.02 o 
   7   3   5       56.28       57.79      4.39 o 
   8   3   5      184.07      158.04      7.95 o 
   9   3   5      546.64      489.32     14.66 o 
  10   3   5      154.35      133.06      8.85 o 
  11   3   5      164.26      167.35     11.98 o 
  12   3   5        8.00       20.06      4.55 o 
  13   3   5        1.48        7.80      4.48 o 
  14   3   5       28.73       39.22      7.75 o 
  15   3   5        0.66        4.41      5.98 o 
   0   4   5      438.65      453.01     54.62 o 
   1   4   5      155.86      134.20     13.39 o 
   2   4   5     1015.03      960.99     68.03 o 
   3   4   5     4382.87     5405.20    292.57 o 
   4   4   5       37.32       58.24      3.95 o 
   5   4   5     3571.35     3734.45    106.81 o 
   6   4   5      821.72      938.14     31.89 o 
   7   4   5     4000.71     4072.35     99.82 o 
   8   4   5      331.34      330.88     14.97 o 
   9   4   5      122.59      123.02      8.53 o 
  10   4   5      434.71      381.96     13.11 o 
  11   4   5       33.19       45.43      6.89 o 
  12   4   5       55.35       51.09      8.89 o 
  13   4   5        5.34       12.97      5.82 o 
  14   4   5        1.82       11.77      5.56 o 
  15   4   5      107.52      146.85     14.84 o 
   1   5   5       18.54       19.93      2.19 o 
   2   5   5       72.02       51.87      4.60 o 
   3   5   5      258.69      434.97     34.66 o 
   4   5   5     1157.50     1164.99     57.87 o 
   5   5   5      695.74      708.30     30.90 o 
   6   5   5      701.92      663.62     18.56 o 
   7   5   5      253.44      262.80     10.90 o 
   8   5   5        5.99        7.24      2.44 o 
   9   5   5      134.86      146.14      9.67 o 
  10   5   5     1460.00     1295.15     41.20 o 
  11   5   5       29.72       49.19      7.70 o 
  12   5   5        0.00        4.83      4.65 o 
  13   5   5       99.43      108.05     11.18 o 
  14   5   5        9.64       20.52      6.12 o 
  15   5   5       75.01       98.32     11.95 o 
   0   6   5     9681.23    11396.70   1174.59 o 
   1   6   5      143.22      195.30     15.14 o 
   2   6   5     3724.25     4774.34    312.36 o 
   3   6   5      154.19      261.91     26.62 o 
   4   6   5     1892.48     2172.70    158.64 o 
   5   6   5       54.35       81.39      5.33 o 
   6   6   5      701.28      706.10     33.99 o 
   7   6   5      986.44      939.90     51.75 o 
   8   6   5      121.24      114.19      9.10 o 
   9   6   5       70.84       71.13      9.35 o 
  10   6   5        7.28       10.41      4.88 o 
  11   6   5      157.77      170.45     13.44 o 
  12   6   5      246.98      274.13     16.62 o 
  13   6   5       42.93       48.19      8.11 o 
  14   6   5       37.25       42.02      7.42 o 
   1   7   5     2692.97     3174.62    201.02 o 
   2   7   5        6.68       12.05      1.93 o 
   3   7   5     1852.62     2462.28    206.13 o 
   4   7   5     1488.00     1808.83    158.95 o 
   5   7   5      786.82      924.90     66.13 o 
   6   7   5        2.48        8.97      3.70 o 
   7   7   5       22.92       31.44      4.73 o 
   8   7   5       76.41      102.46     10.49 o 
   9   7   5        5.71        4.63      4.89 o 
  10   7   5       37.67       47.08      8.47 o 
  11   7   5        2.57        9.56      5.49 o 
  12   7   5       53.60       60.85     10.09 o 
  13   7   5      176.46      188.51     16.74 o 
  14   7   5       19.64       25.55      6.90 o 
   0   8   5      281.36      398.41     25.17 o 
   1   8   5       86.05       66.24      4.92 o 
   2   8   5       28.10       17.60      3.05 o 
   3   8   5      481.82      551.89     39.79 o 
   4   8   5      990.43     1070.74     70.82 o 
   5   8   5        9.02        9.07      2.90 o 
   6   8   5       57.57       56.26      6.39 o 
   7   8   5        4.60       -0.88      4.31 o 
   8   8   5       58.92       59.95      8.71 o 
   9   8   5       87.55       73.11      9.86 o 
  10   8   5       43.90       48.06      8.47 o 
  11   8   5      160.34      168.87     15.11 o 
  12   8   5        3.10        2.20      5.05 o 
  13   8   5       10.64       14.70      5.89 o 
   1   9   5      661.38      694.61     36.18 o 
   2   9   5        5.34        5.10      2.69 o 
   3   9   5      241.72      243.56     14.86 o 
   4   9   5      354.69      373.93     21.14 o 
   5   9   5      294.15      265.91     12.30 o 
   6   9   5      256.75      257.93     13.90 o 
   7   9   5        0.04        1.89      4.17 o 
   8   9   5      164.85      142.33     12.98 o 
   9   9   5       39.62       45.41      8.28 o 
  10   9   5        1.58        5.59      5.17 o 
  11   9   5       18.04       26.29      6.66 o 
  12   9   5       27.97       32.88      7.39 o 
  13   9   5        6.88       10.30      6.38 o 
   0  10   5      142.38      134.50      9.27 o 
   1  10   5      560.96      513.47     29.62 o 
   2  10   5       34.52       23.50      4.09 o 
   3  10   5      158.71      172.91      9.66 o 
   4  10   5        1.50        0.94      3.21 o 
   5  10   5      271.02      247.28     18.98 o 
   6  10   5      222.35      218.31     13.73 o 
   7  10   5      134.13      141.82     12.91 o 
   8  10   5       19.25       22.72      6.38 o 
   9  10   5       66.02       83.76     10.42 o 
  10  10   5       25.59       31.41      7.53 o 
  11  10   5        8.19       15.09      6.44 o 
  12  10   5        0.49        5.54      5.58 o 
   1  11   5       54.21       57.59      7.10 o 
   2  11   5      163.45      163.24     10.24 o 
   3  11   5      651.16      547.70     20.49 o 
   4  11   5      485.52      413.92     39.93 o 
   5  11   5       11.13       15.91      5.54 o 
   6  11   5      376.62      432.07     39.86 o 
   7  11   5       19.37       21.99      9.39 o 
   8  11   5       32.26       21.21      6.16 o 
   9  11   5       86.44      108.24     11.03 o 
  10  11   5       10.05        9.11      5.20 o 
  11  11   5       20.35       21.61      8.54 o 
   0  12   5      315.63      288.83     23.38 o 
   1  12   5      360.06      344.27     27.98 o 
   2  12   5       85.86       87.75     13.64 o 
   3  12   5       70.54       85.23     14.27 o 
   4  12   5       17.02       25.35      6.02 o 
   5  12   5      154.54      151.48     18.56 o 
   6  12   5       48.07       38.06      7.50 o 
   7  12   5        0.21       10.39      5.69 o 
   8  12   5       30.82       34.71      7.71 o 
   9  12   5        0.21        2.62      4.79 o 
  10  12   5        1.05       10.60      5.09 o 
   1  13   5       18.79       36.07      9.74 o 
   2  13   5      106.17      159.51     18.19 o 
   3  13   5      273.65      275.43     35.88 o 
   4  13   5       16.01       35.83     10.48 o 
   5  13   5      104.71       95.44     12.37 o 
   6  13   5      106.80      120.09     12.73 o 
   7  13   5       32.48       39.03      7.29 o 
   8  13   5      138.82      175.04     27.58 o 
   9  13   5        0.03        1.10      5.91 o 
   0  14   5      427.17      351.65     39.45 o 
   1  14   5        3.43       19.30      7.91 o 
   2  14   5        5.92        0.15      6.46 o 
   3  14   5       50.11       52.80     13.59 o 
   4  14   5       33.06       65.20     12.33 o 
   5  14   5        8.04       16.26     11.23 o 
   6  14   5       26.78       39.68      8.25 o 
   7  14   5       45.58       69.63     12.10 o 
   8  14   5        0.43        4.82      8.86 o 
   1  15   5        2.48       10.42      9.60 o 
   2  15   5       32.82       36.97     16.87 o 
   3  15   5       13.35       15.26      8.15 o 
   4  15   5        1.27       27.15      8.88 o 
   5  15   5        7.44       16.46     17.78 o 
   6  15   5        4.64       19.74     11.31 o 
   0  16   5      129.50      147.57     32.63 o 
   1  16   5        0.02       13.64     10.12 o 
   2  16   5        1.37       19.81     13.64 o 
   3  16   5        0.01        9.74     15.10 o 
   0   0   6    25378.01    27197.16   2382.13 o 
   1   0   6      740.10      845.74     88.01 o 
   2   0   6     3835.20     4314.02    248.86 o 
   3   0   6     3966.69     4297.04    181.72 o 
   4   0   6     3755.26     3820.90    143.35 o 
   5   0   6     4713.58     5267.10    215.44 o 
   6   0   6       59.46       36.70      7.10 o 
   7   0   6      346.55      355.30     27.91 o 
   8   0   6      112.91      126.73      9.33 o 
   9   0   6       13.38       13.81      3.90 o 
  10   0   6      516.47      516.44     23.04 o 
  11   0   6      256.80      259.67     14.24 o 
  12   0   6      218.21      203.53     18.61 o 
  13   0   6        0.08       12.55      7.21 o 
  14   0   6        0.66        5.04      5.46 o 
  15   0   6       26.10       67.72     12.93 o 
   1   1   6       10.62       13.78      2.48 o 
   2   1   6      129.29      170.31      7.30 o 
   3   1   6     7480.15     7675.50    230.61 o 
   4   1   6      386.49      377.45     11.79 o 
   5   1   6      136.74      125.21      4.92 o 
   6   1   6     2178.03     2129.70     56.52 o 
   7   1   6     1528.38     1363.30     30.24 o 
   8   1   6      176.52      172.71      7.41 o 
   9   1   6      449.63      391.24     16.12 o 
  10   1   6        3.47        2.12      2.31 o 
  11   1   6      852.02      827.88     33.11 o 
  12   1   6       28.90       35.69      6.06 o 
  13   1   6        1.44       11.98      4.48 o 
  14   1   6       12.91       22.91      5.11 o 
  15   1   6        2.18        6.20      5.37 o 
   0   2   6     3822.45     4185.07    370.45 o 
   1   2   6     9610.69    10525.42    764.98 o 
   2   2   6     2040.69     2295.93     98.76 o 
   3   2   6     3636.19     3710.45    144.33 o 
   4   2   6     1975.35     1953.87     60.62 o 
   5   2   6     9717.40    10031.66    272.77 o 
   6   2   6      424.17      435.68      8.96 o 
   7   2   6      162.43      181.62      6.81 o 
   8   2   6     1626.09     1620.84     43.44 o 
   9   2   6      476.68      425.66     17.75 o 
  10   2   6      111.27      107.67      8.32 o 
  11   2   6      587.50      574.98     23.48 o 
  12   2   6       17.93       35.14      5.42 o 
  13   2   6      245.11      289.71     13.37 o 
  14   2   6        7.24       11.17      7.36 o 
  15   2   6      109.71      149.61     16.58 o 
   1   3   6      793.77      880.46     72.52 o 
   2   3   6      922.78     1005.78     58.43 o 
   3   3   6      220.59      156.98      5.01 o 
   4   3   6     3397.81     3510.78    140.64 o 
   5   3   6      721.81      589.37     22.69 o 
   6   3   6       63.05       53.71      4.01 o 
   7   3   6     8244.83     8275.53    235.86 o 
   8   3   6       46.59       52.04      4.90 o 
   9   3   6       52.61       51.40      6.79 o 
  10   3   6      260.35      240.45     10.63 o 
  11   3   6      303.78      310.16     15.58 o 
  12   3   6       11.51       14.39      4.98 o 
  13   3   6        8.91       13.25      5.39 o 
  14   3   6       40.97       52.31      8.19 o 
  15   3   6        0.42       11.50      6.25 o 
   0   4   6     1291.58     1420.24    198.52 o 
   1   4   6    13274.46    13688.61   1193.33 o 
   2   4   6      427.45      469.52     35.19 o 
   3   4   6     2360.04     2483.15    139.88 o 
   4   4   6      998.17     1022.87     37.26 o 
   5   4   6      448.18      577.56     22.61 o 
   6   4   6       45.45       60.73      5.08 o 
   7   4   6      204.33      171.24     10.07 o 
   8   4   6      558.91      574.71     24.35 o 
   9   4   6       43.31       60.04      6.16 o 
  10   4   6       13.36       15.09      3.58 o 
  11   4   6       85.44       90.46      8.61 o 
  12   4   6        0.66        2.99      6.21 o 
  13   4   6       19.40       44.14      7.31 o 
  14   4   6        1.23        6.72      5.25 o 
  15   4   6       82.53      118.38     12.28 o 
   1   5   6     2455.52     2796.21    226.65 o 
   2   5   6      195.90      248.36     22.16 o 
   3   5   6     5405.27     5923.15    375.25 o 
   4   5   6      107.43      114.29      6.14 o 
   5   5   6     2856.84     2854.83    100.11 o 
   6   5   6     3066.33     3045.02     96.92 o 
   7   5   6     2512.82     2391.64     64.66 o 
   8   5   6      354.97      294.87     14.45 o 
   9   5   6      119.33      113.30      9.48 o 
  10   5   6      279.25      249.53     11.68 o 
  11   5   6       36.30       32.37      6.44 o 
  12   5   6        0.24       -0.21      4.65 o 
  13   5   6        8.18        9.82      4.76 o 
  14   5   6       89.61      114.32     11.89 o 
  15   5   6        0.96        6.18      5.74 o 
   0   6   6     4903.79     5374.13    464.34 o 
   1   6   6      301.04      227.66     21.12 o 
   2   6   6     2333.35     2521.31    174.44 o 
   3   6   6     4619.37     5690.37    452.31 o 
   4   6   6      739.16      911.72     75.15 o 
   5   6   6       94.95       93.68      6.28 o 
   6   6   6       23.13       33.97      4.93 o 
   7   6   6       16.48       25.91      4.27 o 
   8   6   6      156.71      136.99     10.10 o 
   9   6   6      790.05      710.88     29.67 o 
  10   6   6       67.25       72.27      9.82 o 
  11   6   6      265.21      275.50     17.46 o 
  12   6   6       25.98       27.56      6.86 o 
  13   6   6      332.62      349.20     19.46 o 
  14   6   6      197.29      214.23     17.76 o 
   1   7   6      712.77      840.47     54.45 o 
   2   7   6      611.48      709.90     45.06 o 
   3   7   6     9979.03    11934.26    930.93 o 
   4   7   6       86.14      115.18      8.42 o 
   5   7   6      300.58      260.44     12.32 o 
   6   7   6     1068.04      997.73     48.36 o 
   7   7   6      608.50      517.60     26.03 o 
   8   7   6      300.40      251.26     15.19 o 
   9   7   6      656.50      611.51     21.56 o 
  10   7   6       83.48       94.97     11.44 o 
  11   7   6      308.11      304.42     17.94 o 
  12   7   6       57.76       58.06      9.36 o 
  13   7   6        2.01        5.69      5.46 o 
  14   7   6        1.22        1.79      5.58 o 
   0   8   6      152.67      158.09     13.62 o 
   1   8   6     2607.45     2450.17    156.97 o 
   2   8   6      354.44      382.47     33.29 o 
   3   8   6      459.10      548.07     36.82 o 
   4   8   6       17.96       11.62      3.22 o 
   5   8   6     1850.40     1920.74    114.21 o 
   6   8   6      106.78      118.64      9.10 o 
   7   8   6       66.52       82.87      9.72 o 
   8   8   6      439.91      380.63     28.17 o 
   9   8   6        9.29       15.01      5.78 o 
  10   8   6       41.53       44.38      7.87 o 
  11   8   6      128.84      140.49     13.60 o 
  12   8   6       44.45       75.21     10.39 o 
  13   8   6       16.23       33.05      8.53 o 
   1   9   6      398.35      386.29     34.49 o 
   2   9   6       18.75       24.24      4.01 o 
   3   9   6      513.65      495.95     29.38 o 
   4   9   6       16.95       22.63      4.39 o 
   5   9   6     1356.82     1242.84     37.32 o 
   6   9   6      376.43      352.84     32.65 o 
   7   9   6      300.04      281.34     16.60 o 
   8   9   6        9.81       23.43      6.15 o 
   9   9   6        2.93       17.65      6.32 o 
  10   9   6       57.75       97.41     11.09 o 
  11   9   6       46.71       69.56      9.88 o 
  12   9   6        2.25        1.99      4.66 o 
  13   9   6        2.17        1.90      7.89 o 
   0  10   6     1773.44     1989.20    289.30 o 
   1  10   6     1106.52      981.86     66.39 o 
   2  10   6      280.42      290.76     25.77 o 
   3  10   6      767.04      693.92     52.87 o 
   4  10   6      182.05      168.83     12.29 o 
   5  10   6        1.36       -0.12      3.65 o 
   6  10   6       27.87       22.71      6.10 o 
   7  10   6       38.28       42.43      7.76 o 
   8  10   6       25.62       31.83      6.87 o 
   9  10   6      127.50      113.87     12.22 o 
  10  10   6       27.06       38.35      7.35 o 
  11  10   6      187.70      201.98     17.16 o 
  12  10   6       30.37       30.48      7.88 o 
   1  11   6      208.19      243.28     14.93 o 
   2  11   6      547.01      533.01     41.90 o 
   3  11   6       59.39       69.48      7.34 o 
   4  11   6      272.59      259.88     19.06 o 
   5  11   6      135.27      111.47     14.95 o 
   6  11   6      483.91      453.83     31.19 o 
   7  11   6       90.37       97.95      9.99 o 
   8  11   6       52.79       60.57      8.13 o 
   9  11   6      489.53      451.70     32.85 o 
  10  11   6       53.84       75.79     10.01 o 
  11  11   6       46.91       48.57      8.97 o 
   0  12   6        2.00       -2.92      6.09 o 
   1  12   6        1.42        7.14      5.20 o 
   2  12   6        0.05        3.30      5.48 o 
   3  12   6       36.66       53.56      9.21 o 
   4  12   6       97.97      117.73     12.62 o 
   5  12   6      186.97      194.23     23.78 o 
   6  12   6        0.56       13.43      5.24 o 
   7  12   6        2.40        7.34      5.57 o 
   8  12   6        2.08        8.47      4.65 o 
   9  12   6      154.66      163.67     13.91 o 
  10  12   6       46.51       48.84      7.67 o 
   1  13   6       16.19       11.81      5.76 o 
   2  13   6       10.08       10.44      7.19 o 
   3  13   6      243.36      283.69     35.41 o 
   4  13   6       88.94      110.73     12.75 o 
   5  13   6      215.53      241.12     26.16 o 
   6  13   6       42.65       39.47     10.26 o 
   7  13   6      118.99      120.57     15.27 o 
   8  13   6        5.22       10.96      5.38 o 
   9  13   6        2.56        3.60      7.34 o 
   0  14   6       98.04      109.58     29.71 o 
   1  14   6      289.08      275.42     20.34 o 
   2  14   6       62.88       89.79     13.89 o 
   3  14   6      175.27      211.72     21.78 o 
   4  14   6       88.43      103.57     18.98 o 
   5  14   6       14.89       32.63      7.83 o 
   6  14   6        2.59        7.59      6.10 o 
   7  14   6       16.90       33.09      8.26 o 
   8  14   6       14.46       25.26      8.68 o 
   1  15   6      145.01      141.78     22.05 o 
   2  15   6       56.95       87.78     13.58 o 
   3  15   6        0.06        9.86      7.92 o 
   4  15   6       38.19       36.47     10.11 o 
   5  15   6       10.12       21.94      9.36 o 
   6  15   6       12.92       40.66     12.66 o 
   0  16   6        3.10      -11.20     11.69 o 
   1  16   6       12.99       21.28     11.69 o 
   2  16   6        0.51       10.63     11.50 o 
   3  16   6       92.56      130.13     19.54 o 
   1   1   7      798.87      992.20     65.67 o 
   2   1   7     2829.37     3181.70    125.06 o 
   3   1   7     1290.12     1369.33     40.55 o 
   4   1   7     4120.78     4134.47    116.08 o 
   5   1   7      785.65      723.44     22.65 o 
   6   1   7       18.77       26.09      2.81 o 
   7   1   7      708.87      647.29     26.62 o 
   8   1   7      879.55      860.41     28.05 o 
   9   1   7     1945.78     1999.82     81.89 o 
  10   1   7        2.67        6.90      3.34 o 
  11   1   7      246.77      241.11     11.42 o 
  12   1   7      593.62      547.63     22.88 o 
  13   1   7       15.54       24.69      6.83 o 
  14   1   7        7.94        6.97      4.09 o 
  15   1   7       12.33       10.58      6.28 o 
   0   2   7     4138.47     5126.43    435.59 o 
   1   2   7      756.72      888.79     57.08 o 
   2   2   7      839.11      875.22     36.16 o 
   3   2   7      202.69      225.32      9.27 o 
   4   2   7     2052.66     2028.08     63.21 o 
   5   2   7     2215.42     2293.87     63.81 o 
   6   2   7     1061.12     1034.65     32.74 o 
   7   2   7       51.83       45.35      4.10 o 
   8   2   7      631.01      677.57     23.62 o 
   9   2   7       21.68       49.62      5.11 o 
  10   2   7      557.79      485.54     13.41 o 
  11   2   7      176.77      186.98     10.91 o 
  12   2   7      232.36      248.36     13.10 o 
  13   2   7        7.31       13.91      4.86 o 
  14   2   7       23.32       22.56      7.23 o 
  15   2   7        7.32       17.91      7.55 o 
   1   3   7      247.00      265.14     19.47 o 
   2   3   7        2.95       15.41      1.95 o 
   3   3   7      196.82      215.71      8.60 o 
   4   3   7      566.26      618.96     20.87 o 
   5   3   7      153.81      154.05      7.17 o 
   6   3   7      309.03      261.37     10.34 o 
   7   3   7      352.04      371.56     10.60 o 
   8   3   7      121.04      117.96      7.38 o 
   9   3   7      349.06      357.90     16.83 o 
  10   3   7      141.91      139.95      8.53 o 
  11   3   7        3.28        6.05      4.11 o 
  12   3   7      152.42      156.96     11.43 o 
  13   3   7       43.44       59.69      8.47 o 
  14   3   7        3.23       12.30      5.61 o 
  15   3   7        0.25       10.56      7.71 o 
   0   4   7     3296.39     3455.93    432.34 o 
   1   4   7     3126.87     3533.43    316.66 o 
   2   4   7       72.64       91.17      6.40 o 
   3   4   7      693.86      829.12     44.47 o 
   4   4   7       60.06       66.83      3.29 o 
   5   4   7     1213.67     1322.07     45.65 o 
   6   4   7     4837.04     4981.73    125.19 o 
   7   4   7       18.32       18.19      2.98 o 
   8   4   7      268.39      259.68      9.72 o 
   9   4   7        3.47        5.45      3.17 o 
  10   4   7       12.87       23.09      5.43 o 
  11   4   7       30.41       35.35      5.76 o 
  12   4   7       22.89       47.30      7.41 o 
  13   4   7        3.31        8.09      5.08 o 
  14   4   7       11.26       16.00      5.61 o 
  15   4   7       20.59       20.87      6.96 o 
   1   5   7      936.54      979.28     78.78 o 
   2   5   7     2518.86     2622.50    229.21 o 
   3   5   7     2377.57     2421.72    187.29 o 
   4   5   7     1625.42     1660.06     86.14 o 
   5   5   7      143.61      176.81      7.05 o 
   6   5   7      170.26      195.59      8.71 o 
   7   5   7       16.71       16.33      3.42 o 
   8   5   7       34.40       27.09      5.11 o 
   9   5   7        5.71        4.51      3.62 o 
  10   5   7      159.18      156.86     11.75 o 
  11   5   7      183.21      198.83     15.65 o 
  12   5   7      225.30      267.40     18.17 o 
  13   5   7        5.78       21.91      6.23 o 
  14   5   7       67.74       94.22     14.15 o 
   0   6   7     2425.45     2627.09    336.10 o 
   1   6   7       71.65      107.99     12.05 o 
   2   6   7      881.37     1008.66     77.57 o 
   3   6   7      258.74      264.46     17.24 o 
   4   6   7     1054.11      985.32     54.01 o 
   5   6   7       74.65       82.05      7.06 o 
   6   6   7      485.05      431.58     21.63 o 
   7   6   7        6.14       11.83      3.59 o 
   8   6   7        2.05        4.42      3.12 o 
   9   6   7       39.91       51.61      7.05 o 
  10   6   7      219.80      233.35     15.61 o 
  11   6   7       27.58       24.46      6.40 o 
  12   6   7       14.25       27.17      6.64 o 
  13   6   7      321.36      311.55     19.78 o 
  14   6   7       13.54       15.02      8.29 o 
   1   7   7       81.18      105.42      8.97 o 
   2   7   7        3.73        2.57      2.61 o 
   3   7   7      638.33      671.16     46.65 o 
   4   7   7       25.51       40.92      5.11 o 
   5   7   7       81.02       91.37      7.63 o 
   6   7   7      482.45      407.21     21.05 o 
   7   7   7      531.34      476.57     30.86 o 
   8   7   7       17.09       34.41      5.86 o 
   9   7   7        0.41        2.41      4.27 o 
  10   7   7       85.43       83.70     10.62 o 
  11   7   7        0.86        6.08      5.27 o 
  12   7   7      323.36      300.48     19.02 o 
  13   7   7       42.15       36.79      7.90 o 
  14   7   7        2.42       12.60      6.27 o 
   0   8   7      121.91      116.10     18.61 o 
   1   8   7      345.41      311.48     23.42 o 
   2   8   7     1453.84     1486.27    124.70 o 
   3   8   7      143.16      173.25     17.75 o 
   4   8   7        0.81        9.73      3.08 o 
   5   8   7       86.87       72.21      7.12 o 
   6   8   7      375.79      363.14     13.55 o 
   7   8   7        0.01        7.98      3.51 o 
   8   8   7      120.50      126.83     12.15 o 
   9   8   7      163.37      162.29     14.08 o 
  10   8   7      130.03      140.11     13.71 o 
  11   8   7      166.94      178.50     15.58 o 
  12   8   7      104.63       97.37     11.90 o 
  13   8   7        0.00        9.20      6.10 o 
   1   9   7      375.96      368.10     25.56 o 
   2   9   7       87.19      104.22      8.04 o 
   3   9   7        0.07        5.04      2.89 o 
   4   9   7       74.66       88.88      8.07 o 
   5   9   7      123.78      113.30      9.17 o 
   6   9   7       15.40       21.34      5.81 o 
   7   9   7     1864.87     1625.69    103.59 o 
   8   9   7        1.33        7.21      4.93 o 
   9   9   7        5.35        4.21      5.85 o 
  10   9   7       16.09       22.56      6.88 o 
  11   9   7       35.28       55.82      9.37 o 
  12   9   7        2.90        7.25      5.67 o 
  13   9   7        7.43       17.27      6.52 o 
   0  10   7     1068.48     1096.29    144.41 o 
   1  10   7       15.92       24.17      5.17 o 
   2  10   7     1414.30     1250.68     86.69 o 
   3  10   7      109.63      127.73      9.66 o 
   4  10   7      116.78      117.54      8.78 o 
   5  10   7      136.01      154.45     12.70 o 
   6  10   7      155.91      141.51     12.65 o 
   7  10   7       20.67       32.62      7.42 o 
   8  10   7      165.29      148.93     16.79 o 
   9  10   7        4.75        5.54      5.23 o 
  10  10   7       29.06       41.31      8.13 o 
  11  10   7       52.05       53.73      8.26 o 
  12  10   7       50.77       41.61      7.89 o 
   1  11   7       31.56       55.04      8.90 o 
   2  11   7       29.70       45.02      6.65 o 
   3  11   7       94.77      116.84     13.34 o 
   4  11   7        0.97       13.47      4.80 o 
   5  11   7       60.69       61.61      7.80 o 
   6  11   7      151.30      158.45     15.56 o 
   7  11   7        1.30        7.33      4.71 o 
   8  11   7       36.45       35.58      7.64 o 
   9  11   7       13.43       18.84      7.40 o 
  10  11   7       27.94       32.63      7.27 o 
  11  11   7       13.37        5.66      5.55 o 
   0  12   7     1526.27     1480.61    187.51 o 
   1  12   7        1.05        5.26      5.19 o 
   2  12   7        5.09        2.58      5.01 o 
   3  12   7      150.23      162.06     14.94 o 
   4  12   7        4.70        5.95      5.14 o 
   5  12   7        4.09       10.27      5.94 o 
   6  12   7       42.93       41.20      7.82 o 
   7  12   7        9.08       13.28      5.97 o 
   8  12   7       23.75       30.36      6.34 o 
   9  12   7       41.70       32.89      8.42 o 
  10  12   7        0.05        8.00      5.44 o 
   1  13   7        0.34        0.12      5.83 o 
   2  13   7       22.35       33.61      8.84 o 
   3  13   7      168.78      209.37     24.55 o 
   4  13   7        0.09       10.50      6.30 o 
   5  13   7       22.55       28.40      7.59 o 
   6  13   7       12.37       30.50      7.43 o 
   7  13   7        7.15        7.08      8.72 o 
   8  13   7        4.85       11.84      6.63 o 
   9  13   7       20.97       29.85      7.25 o 
   0  14   7       18.81       51.82     12.25 o 
   1  14   7        2.67       19.18      7.62 o 
   2  14   7        7.23       -0.37      9.73 o 
   3  14   7        3.76       21.85      8.97 o 
   4  14   7       31.81       41.05     11.51 o 
   5  14   7        3.59       22.10     10.38 o 
   6  14   7      190.42      213.41     22.73 o 
   7  14   7       39.54       54.64     12.65 o 
   1  15   7        5.37       23.95     11.85 o 
   2  15   7       36.89       60.75     11.43 o 
   3  15   7        7.48       13.24      7.94 o 
   4  15   7       12.39       31.45     11.30 o 
   5  15   7       98.89      106.93     16.84 o 
   0  16   7       72.70       50.17     20.46 o 
   1  16   7       30.20       70.91     18.08 o 
   2  16   7      114.87      131.23     40.42 o 
   0   0   8    25930.99    30282.79   3980.60 o 
   1   0   8     1306.52     1724.19    186.45 o 
   2   0   8     2100.56     2557.02    178.15 o 
   3   0   8     2065.66     1996.41     90.54 o 
   4   0   8      372.80      462.54     28.54 o 
   5   0   8      101.62      151.64     14.13 o 
   6   0   8       71.27       68.21      6.72 o 
   7   0   8        3.82        8.46      3.07 o 
   8   0   8      223.02      223.37     11.78 o 
   9   0   8        2.15        3.59      2.79 o 
  10   0   8      309.33      280.68     14.95 o 
  11   0   8      326.63      282.62     19.43 o 
  12   0   8      404.91      358.31     24.37 o 
  13   0   8      563.32      585.21     27.77 o 
  14   0   8      104.07      129.51     16.41 o 
  15   0   8        2.69       17.46     11.00 o 
   1   1   8      316.75      395.31     28.62 o 
   2   1   8      247.88      248.57     13.15 o 
   3   1   8     1202.83     1248.23     34.75 o 
   4   1   8     2809.69     2806.98     85.42 o 
   5   1   8       21.42       47.19      3.78 o 
   6   1   8      871.91      800.95     18.94 o 
   7   1   8      123.49      134.87      6.44 o 
   8   1   8     2570.30     2522.15     80.79 o 
   9   1   8       71.56       80.28      6.98 o 
  10   1   8       63.26       67.87      6.14 o 
  11   1   8      107.35      122.08      9.28 o 
  12   1   8      538.42      492.81     17.39 o 
  13   1   8        0.25        8.67      4.55 o 
  14   1   8       35.00       31.43      6.45 o 
  15   1   8        3.78       13.47      5.69 o 
   0   2   8    12628.37    14553.73   1055.01 o 
   1   2   8     3718.84     4997.03    352.84 o 
   2   2   8     2345.79     2573.10    119.10 o 
   3   2   8       18.79       22.35      2.20 o 
   4   2   8     8812.60     9170.67    317.06 o 
   5   2   8      144.85      127.75      6.78 o 
   6   2   8      909.17      963.09     28.86 o 
   7   2   8        7.26       10.02      2.12 o 
   8   2   8      449.41      456.67     13.79 o 
   9   2   8       30.25       34.40      4.57 o 
  10   2   8      105.00      124.69      8.44 o 
  11   2   8       90.93      110.20      9.67 o 
  12   2   8      819.32      745.32     21.79 o 
  13   2   8        7.48       17.70      5.90 o 
  14   2   8      152.95      174.24     15.20 o 
  15   2   8       53.94       78.44     11.75 o 
   1   3   8     1181.10     1361.86     97.38 o 
   2   3   8      307.55      262.10     16.53 o 
   3   3   8     4841.36     5303.95    215.70 o 
   4   3   8      237.39      206.01      7.04 o 
   5   3   8     1616.16     1637.35     44.80 o 
   6   3   8      720.75      731.96     24.55 o 
   7   3   8      465.52      387.39     11.09 o 
   8   3   8       96.07       78.99      6.56 o 
   9   3   8      998.63      922.79     35.58 o 
  10   3   8      563.07      517.23     16.98 o 
  11   3   8      353.17      326.06     14.30 o 
  12   3   8      160.65      161.72     13.84 o 
  13   3   8        3.07        0.57      3.92 o 
  14   3   8       16.17        8.73      7.19 o 
  15   3   8        0.06        5.11      5.77 o 
   0   4   8     6076.91     6612.44    782.99 o 
   1   4   8     3726.46     3829.74    331.85 o 
   2   4   8     1071.19     1041.28     70.81 o 
   3   4   8      700.98      748.43     40.03 o 
   4   4   8     8696.37     9072.85    317.81 o 
   5   4   8        3.62        9.20      1.83 o 
   6   4   8       48.32       42.98      4.47 o 
   7   4   8        6.98       13.57      3.28 o 
   8   4   8      300.80      279.75     18.59 o 
   9   4   8        1.27        6.68      3.42 o 
  10   4   8     1250.40     1124.89     42.06 o 
  11   4   8      621.45      599.61     31.05 o 
  12   4   8        3.98        7.54      4.47 o 
  13   4   8      148.33      193.64     15.97 o 
  14   4   8       19.28       29.27      7.49 o 
  15   4   8        9.52       16.58      8.96 o 
   1   5   8       11.82       17.78      2.37 o 
   2   5   8     2988.71     3267.61    265.87 o 
   3   5   8      910.32      810.97     61.89 o 
   4   5   8     3786.77     3690.00    203.99 o 
   5   5   8      229.19      213.42     10.40 o 
   6   5   8      164.81      146.16      9.07 o 
   7   5   8      632.64      564.10     16.25 o 
   8   5   8      166.33      191.70     11.14 o 
   9   5   8       58.91       60.55      7.35 o 
  10   5   8      169.30      143.39     11.53 o 
  11   5   8       97.41       90.55     10.35 o 
  12   5   8      682.68      622.92     39.45 o 
  13   5   8        7.14       13.07      5.93 o 
  14   5   8       11.42       15.74      6.16 o 
   0   6   8     7260.49     7273.01   1023.41 o 
   1   6   8      121.74       83.14      6.18 o 
   2   6   8      541.86      456.05     36.55 o 
   3   6   8      789.75      689.38     52.35 o 
   4   6   8      330.61      324.17     19.93 o 
   5   6   8        4.68       12.33      3.07 o 
   6   6   8        0.78        6.19      2.76 o 
   7   6   8      196.52      194.35     10.65 o 
   8   6   8        0.55        5.66      3.34 o 
   9   6   8      243.96      240.07     12.63 o 
  10   6   8      625.77      604.10     22.21 o 
  11   6   8      136.35      155.87     14.34 o 
  12   6   8       67.42      104.67     11.64 o 
  13   6   8       64.36       57.09      9.60 o 
  14   6   8      237.45      279.56     20.60 o 
   1   7   8        5.37       17.62      6.30 o 
   2   7   8      290.65      396.96     35.89 o 
   3   7   8      155.46      163.22     11.15 o 
   4   7   8      537.70      563.93     37.88 o 
   5   7   8      405.81      316.03     21.77 o 
   6   7   8     2188.68     1945.59     92.65 o 
   7   7   8      666.65      595.69     30.90 o 
   8   7   8     3613.30     3113.76    121.95 o 
   9   7   8        2.73        8.28      5.18 o 
  10   7   8      317.33      314.72     16.32 o 
  11   7   8       13.33       13.31      5.74 o 
  12   7   8      154.69      170.49     15.57 o 
  13   7   8       49.99       61.90      9.50 o 
   0   8   8     2225.67     2486.08    337.09 o 
   1   8   8     1200.64     1023.50     72.51 o 
   2   8   8      751.58      855.24     68.14 o 
   3   8   8      819.33      770.03     60.01 o 
   4   8   8        1.42        6.51      2.97 o 
   5   8   8     1169.78      948.93     56.19 o 
   6   8   8      612.44      594.49     35.51 o 
   7   8   8       16.72       16.57      4.47 o 
   8   8   8      109.76       82.99      9.78 o 
   9   8   8      282.34      276.48     16.25 o 
  10   8   8      180.99      182.11     15.55 o 
  11   8   8       51.67       56.41      8.72 o 
  12   8   8      112.71      120.85     22.22 o 
  13   8   8       37.15       36.22      8.29 o 
   1   9   8      134.75      124.64     11.45 o 
   2   9   8      944.68      855.27     46.16 o 
   3   9   8       17.30       24.00      4.84 o 
   4   9   8      838.15      745.33     52.86 o 
   5   9   8      175.45      167.62     10.69 o 
   6   9   8      264.49      217.16     12.38 o 
   7   9   8     1056.84      853.25     76.26 o 
   8   9   8       40.54       23.85      7.16 o 
   9   9   8      124.85      114.27     12.30 o 
  10   9   8      208.89      204.49     16.38 o 
  11   9   8        0.00       12.88      5.78 o 
  12   9   8       13.75       27.11      7.01 o 
   0  10   8      497.62      532.54     79.39 o 
   1  10   8      204.70      199.62     19.78 o 
   2  10   8      224.98      212.18     19.26 o 
   3  10   8        0.06        9.41      4.36 o 
   4  10   8     1341.10     1201.82     66.62 o 
   5  10   8        3.96       15.57      4.28 o 
   6  10   8     1104.55      983.42     86.17 o 
   7  10   8        0.58       10.12      5.90 o 
   8  10   8      245.08      228.64     17.56 o 
   9  10   8        2.90       10.19      5.92 o 
  10  10   8      518.52      505.63     40.14 o 
  11  10   8        5.49        8.39      6.73 o 
  12  10   8       32.82       41.02      8.13 o 
   1  11   8       53.47       48.58      8.40 o 
   2  11   8       11.05        8.85      6.18 o 
   3  11   8       95.02       94.41     10.43 o 
   4  11   8        3.06        1.52      4.14 o 
   5  11   8        2.63        4.72      6.10 o 
   6  11   8        7.43       21.01      5.88 o 
   7  11   8        7.14       10.31      5.40 o 
   8  11   8       49.26       62.98      9.40 o 
   9  11   8        0.06        9.42      5.50 o 
  10  11   8        1.97        1.13      5.10 o 
  11  11   8       52.19       68.45     10.58 o 
   0  12   8        5.46       30.41      9.96 o 
   1  12   8      210.54      216.28     17.11 o 
   2  12   8      263.04      270.48     16.59 o 
   3  12   8       54.55       54.93     11.22 o 
   4  12   8       92.13      125.67     17.43 o 
   5  12   8        0.01        6.44      5.61 o 
   6  12   8        8.72        5.48      7.12 o 
   7  12   8       28.08       29.41      7.09 o 
   8  12   8        3.43        7.81      5.12 o 
   9  12   8        0.04        9.20      5.21 o 
  10  12   8        0.88        8.99      5.26 o 
   1  13   8       41.37       47.95      8.85 o 
   2  13   8       29.99       33.59      9.07 o 
   3  13   8        7.02       18.57      8.52 o 
   4  13   8      145.22      183.33     20.42 o 
   5  13   8       27.66       31.52      7.32 o 
   6  13   8      146.48      163.65     16.03 o 
   7  13   8        1.25        0.12      7.24 o 
   8  13   8      126.88      124.77     26.15 o 
   9  13   8       52.80       62.50      9.91 o 
   0  14   8      114.48      140.40     21.29 o 
   1  14   8       95.66       79.73     12.83 o 
   2  14   8      434.60      430.81     35.64 o 
   3  14   8       14.28       26.85      9.52 o 
   4  14   8       73.26       90.73     13.57 o 
   5  14   8       25.95       31.12      9.62 o 
   6  14   8        3.85        9.74      6.60 o 
   7  14   8        3.98       11.02      7.21 o 
   1  15   8       22.09       48.95     11.26 o 
   2  15   8       59.55       75.67     13.44 o 
   3  15   8       55.67       58.97     11.33 o 
   4  15   8        0.46        8.38      8.67 o 
   5  15   8       99.03      117.02     19.20 o 
   1   1   9     2368.71     3183.35    210.37 o 
   2   1   9     1679.31     2093.44    118.25 o 
   3   1   9        5.75       26.80      2.62 o 
   4   1   9      933.89      960.13     33.89 o 
   5   1   9        2.51        5.98      1.55 o 
   6   1   9       48.32       55.58      4.38 o 
   7   1   9       26.42       38.72      4.60 o 
   8   1   9      388.43      354.31     11.66 o 
   9   1   9       81.79       78.39      6.27 o 
  10   1   9       18.59       25.76      4.06 o 
  11   1   9      122.61      122.88      9.26 o 
  12   1   9      567.41      502.37     29.49 o 
  13   1   9        0.70       -0.17      6.11 o 
  14   1   9      190.58      161.84     14.67 o 
  15   1   9        1.43        5.90      5.60 o 
   0   2   9    13918.71    17193.25   1323.48 o 
   1   2   9     2272.28     2840.21    200.13 o 
   2   2   9     2196.04     2592.07    112.25 o 
   3   2   9     4881.66     5304.78    183.67 o 
   4   2   9       45.08       59.59      3.71 o 
   5   2   9     2213.40     2126.75     62.90 o 
   6   2   9      466.66      503.85     10.79 o 
   7   2   9       92.25       78.49      5.32 o 
   8   2   9      215.40      210.34     10.10 o 
   9   2   9       76.63       60.41      6.17 o 
  10   2   9       49.47       45.13      6.22 o 
  11   2   9        6.96       11.47      3.93 o 
  12   2   9      149.93      138.88     11.70 o 
  13   2   9       93.40       88.48     10.22 o 
  14   2   9       33.05       42.51      7.16 o 
  15   2   9       16.76       16.58      7.20 o 
   1   3   9        1.71        4.39      1.51 o 
   2   3   9       22.65       24.47      2.80 o 
   3   3   9       18.50       15.23      2.47 o 
   4   3   9      186.76      186.65      6.71 o 
   5   3   9      228.43      265.29      9.62 o 
   6   3   9      154.74      134.58      6.00 o 
   7   3   9     1277.90     1256.62     27.55 o 
   8   3   9       61.23       66.73      7.13 o 
   9   3   9       52.21       55.59      6.63 o 
  10   3   9       17.37       24.42      5.46 o 
  11   3   9       11.75       17.13      5.35 o 
  12   3   9        3.98        7.53      4.30 o 
  13   3   9      209.93      216.14     14.88 o 
  14   3   9       71.81       47.16      9.02 o 
  15   3   9       14.24       25.16      7.98 o 
   0   4   9    10128.17    11748.16   1222.00 o 
   1   4   9       18.22       32.83      4.16 o 
   2   4   9      548.43      593.71     41.59 o 
   3   4   9     1684.55     1794.27     90.87 o 
   4   4   9       27.04       49.10      4.32 o 
   5   4   9      758.65      741.86     32.24 o 
   6   4   9      141.02      145.05      9.29 o 
   7   4   9      326.68      291.36     12.83 o 
   8   4   9       38.19       45.71      6.27 o 
   9   4   9      622.18      528.87     30.07 o 
  10   4   9      762.80      689.69     28.10 o 
  11   4   9        9.84       19.93      5.53 o 
  12   4   9      163.73      164.62     13.02 o 
  13   4   9       66.03       82.20     10.44 o 
  14   4   9       11.87       24.65      7.15 o 
   1   5   9      148.37      172.78     16.64 o 
   2   5   9        5.81       10.73      2.17 o 
   3   5   9       23.63       37.08      3.67 o 
   4   5   9        1.02        4.92      2.47 o 
   5   5   9       27.25       25.02      4.18 o 
   6   5   9       47.59       44.75      5.57 o 
   7   5   9      331.56      276.23     11.70 o 
   8   5   9      144.98      155.26     11.11 o 
   9   5   9      208.63      194.49     12.65 o 
  10   5   9      480.75      402.96     17.64 o 
  11   5   9       14.28       20.79      4.98 o 
  12   5   9       77.73       83.16     10.76 o 
  13   5   9       57.43       66.77     13.78 o 
  14   5   9       13.28       13.16      6.58 o 
   0   6   9      235.43      224.23     24.75 o 
   1   6   9     1159.05     1185.54     95.56 o 
   2   6   9      120.19       96.43      7.61 o 
   3   6   9      908.95      847.70     59.64 o 
   4   6   9       15.06       20.41      3.81 o 
   5   6   9       27.45       37.65      4.84 o 
   6   6   9      115.91      113.96      9.00 o 
   7   6   9       20.96       13.45      4.25 o 
   8   6   9       55.66       59.50      7.52 o 
   9   6   9       15.27       24.86      5.66 o 
  10   6   9      491.72      385.93     15.77 o 
  11   6   9       91.28      124.17     12.69 o 
  12   6   9       21.72       33.99      7.70 o 
  13   6   9      110.62      116.17     13.24 o 
  14   6   9       87.84       95.97     12.17 o 
   1   7   9      423.57      419.73     37.47 o 
   2   7   9       70.02       79.36      8.16 o 
   3   7   9       27.35       36.31      4.92 o 
   4   7   9      197.95      190.82     15.52 o 
   5   7   9       35.28       38.74      5.62 o 
   6   7   9      292.94      324.23     22.52 o 
   7   7   9       26.87       33.73      5.76 o 
   8   7   9       19.82       22.40      5.29 o 
   9   7   9      103.88      104.64     11.53 o 
  10   7   9      275.54      255.63     20.27 o 
  11   7   9        1.06       13.21      5.67 o 
  12   7   9       76.62       92.08     11.88 o 
  13   7   9        2.11       12.87      6.69 o 
   0   8   9      406.93      347.10     54.11 o 
   1   8   9       10.89       13.87      3.21 o 
   2   8   9       53.83       49.21      5.45 o 
   3   8   9        4.92       11.21      3.32 o 
   4   8   9        1.21        8.50      3.35 o 
   5   8   9        8.90       13.97      3.93 o 
   6   8   9      355.73      324.83     13.35 o 
   7   8   9       89.99      109.61     10.06 o 
   8   8   9        0.00       14.73      5.59 o 
   9   8   9        1.92        7.65      5.48 o 
  10   8   9        0.02       13.59      5.53 o 
  11   8   9       19.35       23.03      6.62 o 
  12   8   9       15.01       21.36      6.45 o 
  13   8   9        0.59        8.53      5.74 o 
   1   9   9      231.94      211.24     23.83 o 
   2   9   9        0.85        1.87      2.69 o 
   3   9   9       71.30       72.84      8.44 o 
   4   9   9      820.57      623.99     38.04 o 
   5   9   9      817.93      762.86     49.96 o 
   6   9   9      541.23      470.36     36.36 o 
   7   9   9       35.59       38.83      7.70 o 
   8   9   9      784.28      682.83     44.66 o 
   9   9   9      425.35      353.55     17.72 o 
  10   9   9      222.15      195.81     16.14 o 
  11   9   9       36.31       49.19      8.86 o 
  12   9   9        1.39       -0.24      6.55 o 
   0  10   9      126.36      173.05     20.93 o 
   1  10   9      119.39      140.69     13.47 o 
   2  10   9       14.58       23.40      5.58 o 
   3  10   9      860.49      713.28     38.95 o 
   4  10   9      988.86      822.01     72.41 o 
   5  10   9        7.45       15.03      4.38 o 
   6  10   9      209.67      220.92     24.27 o 
   7  10   9        3.27        3.96      5.04 o 
   8  10   9      122.08      107.13     11.86 o 
   9  10   9       94.39      110.07     13.69 o 
  10  10   9       32.46       33.39      7.48 o 
  11  10   9        0.27        5.95      5.43 o 
   1  11   9      117.23      117.62     13.14 o 
   2  11   9        2.27        7.31      5.03 o 
   3  11   9     1114.02      887.32     63.52 o 
   4  11   9       41.98       33.84      5.91 o 
   5  11   9       51.37       55.84      7.81 o 
   6  11   9        5.76        1.16      5.14 o 
   7  11   9        1.55       13.51      5.79 o 
   8  11   9       17.54       15.75      5.49 o 
   9  11   9        2.03        1.57      4.89 o 
  10  11   9       63.97       87.17     11.48 o 
   0  12   9      956.85      783.97     91.81 o 
   1  12   9      132.02      108.01     12.99 o 
   2  12   9       74.61      103.80     12.89 o 
   3  12   9      267.46      276.80     21.35 o 
   4  12   9        0.45       -0.03      5.56 o 
   5  12   9        2.92       17.60      6.10 o 
   6  12   9       59.28       59.11      8.84 o 
   7  12   9        1.22        6.13      4.58 o 
   8  12   9       10.87       19.09      6.11 o 
   9  12   9       12.11       20.72      8.08 o 
   1  13   9        1.61       20.97      6.42 o 
   2  13   9       14.23       28.24      7.87 o 
   3  13   9      371.63      399.44     34.91 o 
   4  13   9        0.72       18.99      8.42 o 
   5  13   9        2.78        3.22      5.25 o 
   6  13   9       27.01       33.06      8.30 o 
   7  13   9        3.52        9.11      6.90 o 
   8  13   9      123.22      144.31     14.58 o 
   0  14   9      162.57      201.09     25.03 o 
   1  14   9      161.79      172.88     19.62 o 
   2  14   9        0.87        6.56      6.56 o 
   3  14   9       77.60       74.17     13.10 o 
   4  14   9       51.20       56.97     12.28 o 
   5  14   9        4.06       25.97     11.56 o 
   6  14   9        8.10       16.34      8.92 o 
   7  14   9       14.64       22.17      7.42 o 
   1  15   9       62.82       81.98     13.74 o 
   2  15   9        2.49       -1.00      9.98 o 
   3  15   9       19.15       30.34      9.27 o 
   4  15   9       60.35       59.13     13.47 o 
   0   0  10    36085.08    43558.52   6649.36 o 
   1   0  10     2674.01     3834.65    344.16 o 
   2   0  10       64.28      190.74     12.95 o 
   3   0  10     3925.20     4580.17    192.69 o 
   4   0  10     4275.32     4467.30    199.37 o 
   5   0  10       85.75      112.10      7.78 o 
   6   0  10      422.83      385.40     22.33 o 
   7   0  10      159.75      156.78     12.71 o 
   8   0  10      350.07      323.08     31.89 o 
   9   0  10       78.86       90.59      9.78 o 
  10   0  10      429.11      404.02     20.95 o 
  11   0  10       51.59       54.98      9.25 o 
  12   0  10       52.23       38.53     10.65 o 
  13   0  10       77.47       74.55     14.06 o 
  14   0  10      462.60      500.03     54.79 o 
  15   0  10       21.18       22.26      8.89 o 
   1   1  10     2420.03     3439.76    234.55 o 
   2   1  10       17.98       46.68      3.50 o 
   3   1  10     5856.11     6854.09    202.67 o 
   4   1  10      692.38      649.76     17.76 o 
   5   1  10      743.36      781.73     27.22 o 
   6   1  10      473.39      412.64     11.82 o 
   7   1  10       58.76       79.58      5.66 o 
   8   1  10      274.31      262.33     13.97 o 
   9   1  10        0.63        8.56      2.54 o 
  10   1  10      458.89      447.37     21.20 o 
  11   1  10       33.42       38.22      6.38 o 
  12   1  10        7.44       17.38      4.59 o 
  13   1  10      111.39      120.49     11.98 o 
  14   1  10       54.88       52.83      9.35 o 
  15   1  10        8.08       22.56      8.34 o 
   0   2  10     1173.53     1288.23    108.05 o 
   1   2  10      263.72      334.47     20.03 o 
   2   2  10     4161.38     4519.62    215.94 o 
   3   2  10     3366.48     3867.58    142.04 o 
   4   2  10      541.77      441.31     14.70 o 
   5   2  10      835.61      849.95     30.14 o 
   6   2  10      517.95      555.31     26.08 o 
   7   2  10       24.21       23.54      3.21 o 
   8   2  10      189.12      190.49     10.56 o 
   9   2  10      105.60      115.49      9.44 o 
  10   2  10        9.32       13.78      3.99 o 
  11   2  10       80.08       87.94      8.97 o 
  12   2  10       41.18       73.71      8.76 o 
  13   2  10       70.94       67.81     10.77 o 
  14   2  10       63.30       84.66     11.81 o 
   1   3  10      178.51      273.53     22.16 o 
   2   3  10     8493.02     9465.44    510.02 o 
   3   3  10       14.77       24.52      3.34 o 
   4   3  10     5789.79     5769.37    233.66 o 
   5   3  10       46.69       51.71      4.86 o 
   6   3  10     2566.32     2533.27     96.76 o 
   7   3  10     1350.75     1245.24     71.90 o 
   8   3  10     1415.23     1324.68     58.84 o 
   9   3  10      291.20      276.14     19.38 o 
  10   3  10      715.57      658.70     25.69 o 
  11   3  10      560.44      462.00     17.14 o 
  12   3  10      319.94      295.00     14.33 o 
  13   3  10       53.06       57.47      7.58 o 
  14   3  10       15.29       28.47     12.72 o 
   0   4  10     7217.61     7938.15    718.94 o 
   1   4  10      172.37      211.50     17.80 o 
   2   4  10     1874.62     1832.63    130.40 o 
   3   4  10      547.83      540.69     28.90 o 
   4   4  10      370.87      355.35     17.08 o 
   5   4  10       18.36       19.49      3.74 o 
   6   4  10      330.01      299.64     11.85 o 
   7   4  10      998.81      955.31     50.13 o 
   8   4  10       18.51       29.01      5.16 o 
   9   4  10     1223.00     1071.20     47.16 o 
  10   4  10      393.06      379.39     19.82 o 
  11   4  10        6.79       11.01      4.50 o 
  12   4  10      444.52      424.59     19.19 o 
  13   4  10        5.86        4.96      6.08 o 
  14   4  10      114.49      138.20     15.72 o 
   1   5  10      194.80      218.05     21.52 o 
   2   5  10       24.89       20.01      2.81 o 
   3   5  10      295.91      320.17     20.61 o 
   4   5  10     1191.73     1035.14     56.77 o 
   5   5  10       17.25       19.68      3.66 o 
   6   5  10     1958.46     1760.88     71.52 o 
   7   5  10        0.64        0.96      2.81 o 
   8   5  10      895.29      768.95     49.20 o 
   9   5  10      421.95      362.49     14.69 o 
  10   5  10      247.68      248.21     13.55 o 
  11   5  10      117.01      116.36     11.91 o 
  12   5  10       78.70       73.24      9.81 o 
  13   5  10        0.60        6.99      5.64 o 
  14   5  10      256.51      306.56     24.40 o 
   0   6  10     5382.82     5365.32    901.61 o 
   1   6  10       93.43       98.76     10.37 o 
   2   6  10      763.62      678.63     53.89 o 
   3   6  10     1099.07     1131.00     86.48 o 
   4   6  10      475.58      459.14     28.28 o 
   5   6  10        1.91        3.37      2.96 o 
   6   6  10       87.78       93.00      8.50 o 
   7   6  10       92.83       89.81      8.61 o 
   8   6  10      367.70      339.89     14.23 o 
   9   6  10      369.70      333.42     15.04 o 
  10   6  10      172.24      183.91     13.27 o 
  11   6  10       90.51      103.94     14.92 o 
  12   6  10       33.15       38.67      7.58 o 
  13   6  10        0.12        6.60      7.04 o 
   1   7  10        1.30        3.31      2.28 o 
   2   7  10      753.34      707.25     60.59 o 
   3   7  10       34.76       24.73      4.26 o 
   4   7  10      573.66      523.84     27.88 o 
   5   7  10       41.48       36.52      5.59 o 
   6   7  10      988.09      901.66     44.43 o 
   7   7  10        4.97        3.62      3.57 o 
   8   7  10      154.00      161.08     12.03 o 
   9   7  10      227.15      197.89     13.34 o 
  10   7  10       56.47       50.71      8.49 o 
  11   7  10      165.25      165.47     18.13 o 
  12   7  10        5.78       17.84      6.29 o 
  13   7  10        1.84        9.88      7.49 o 
   0   8  10       34.02       35.83      6.47 o 
   1   8  10       20.94       32.66      6.91 o 
   2   8  10     4722.79     4356.30     79.34 o 
   3   8  10        0.16        8.87      3.74 o 
   4   8  10     4195.25     4146.27    301.88 o 
   5   8  10      186.50      190.97     14.12 o 
   6   8  10      128.44      128.28     10.33 o 
   7   8  10        8.27       13.19      6.14 o 
   8   8  10       46.96       50.64      7.99 o 
   9   8  10      190.64      186.28     17.02 o 
  10   8  10     1090.33      944.78     46.70 o 
  11   8  10        8.10       17.08      7.80 o 
  12   8  10       86.06      113.60     12.72 o 
   1   9  10       49.81       46.92      6.50 o 
   2   9  10       30.77       30.94      5.85 o 
   3   9  10        1.01        0.05      3.41 o 
   4   9  10       36.98       53.43      7.73 o 
   5   9  10       46.33       24.66      4.97 o 
   6   9  10     1231.51     1100.24     69.59 o 
   7   9  10      139.61      151.01     12.05 o 
   8   9  10      259.16      264.21     17.81 o 
   9   9  10       77.62       90.34     10.90 o 
  10   9  10      366.17      331.36     18.21 o 
  11   9  10        3.07        8.49      5.22 o 
  12   9  10        1.01       10.94      6.23 o 
   0  10  10      779.11      811.62    157.07 o 
   1  10  10        4.82        5.15      5.41 o 
   2  10  10       84.96       98.66      9.94 o 
   3  10  10       69.99       79.71      8.26 o 
   4  10  10        8.37       17.23      5.41 o 
   5  10  10      109.09       70.29      9.03 o 
   6  10  10        4.01        6.86      5.62 o 
   7  10  10        2.83        8.33      5.57 o 
   8  10  10       10.91       16.62      5.81 o 
   9  10  10       14.00       13.06      6.63 o 
  10  10  10        8.22       16.49      7.64 o 
  11  10  10        0.34        7.57      5.64 o 
   1  11  10      125.27      131.12     13.95 o 
   2  11  10      272.16      274.47     17.11 o 
   3  11  10       89.74       80.88      9.74 o 
   4  11  10      246.95      266.84     13.88 o 
   5  11  10      117.50      125.02     15.42 o 
   6  11  10      149.27      177.92     26.71 o 
   7  11  10        2.78       13.88      6.19 o 
   8  11  10      157.60      187.23     17.94 o 
   9  11  10       94.70      113.91     15.92 o 
  10  11  10        3.03        4.99      5.93 o 
   0  12  10       47.67       82.77     16.01 o 
   1  12  10        1.76       15.69      5.95 o 
   2  12  10      487.92      466.08     33.04 o 
   3  12  10        5.46        2.79      5.02 o 
   4  12  10       28.56       39.94     15.33 o 
   5  12  10       42.52       37.31     11.68 o 
   6  12  10       10.37       19.51      5.91 o 
   7  12  10      182.06      198.29     17.05 o 
   8  12  10       15.72       17.97      9.42 o 
   9  12  10        4.19        1.40      9.23 o 
   1  13  10      359.03      315.00     18.73 o 
   2  13  10       85.99       82.93     11.26 o 
   3  13  10       15.01       18.43      8.51 o 
   4  13  10       40.78       30.00      9.46 o 
   5  13  10        8.47       11.03      6.65 o 
   6  13  10       16.53       26.72      8.12 o 
   7  13  10        6.63       13.74      6.50 o 
   8  13  10       79.96       96.53     11.38 o 
   0  14  10       76.25       79.26     15.60 o 
   1  14  10        0.30       18.44      6.69 o 
   2  14  10      343.34      317.54     24.10 o 
   3  14  10        0.06       -0.06      7.08 o 
   4  14  10       18.06       37.77     10.67 o 
   5  14  10      214.01      234.86     25.07 o 
   6  14  10       26.49       60.90     12.03 o 
   1  15  10        0.67        5.71      7.16 o 
   2  15  10        6.62       23.70      9.21 o 
   3  15  10       47.35       52.60     12.32 o 
   1   1  11     8527.09    12260.85    797.18 o 
   2   1  11     1219.34     1569.84     85.77 o 
   3   1  11        0.19        7.88      1.69 o 
   4   1  11        0.04        5.10      1.72 o 
   5   1  11        7.42        5.32      1.66 o 
   6   1  11       82.46       89.37      5.79 o 
   7   1  11       96.68      110.68      6.78 o 
   8   1  11      124.83      138.39      7.59 o 
   9   1  11       59.98       54.07      6.31 o 
  10   1  11       12.40       19.91      4.45 o 
  11   1  11      485.68      423.90     17.75 o 
  12   1  11      137.47      129.39     12.35 o 
  13   1  11      208.81      187.62     17.50 o 
  14   1  11        3.14       10.39      5.91 o 
   0   2  11     7246.70     9596.01    893.00 o 
   1   2  11      264.60      313.37     22.22 o 
   2   2  11       15.19       13.52      1.95 o 
   3   2  11        3.32        3.26      1.59 o 
   4   2  11      747.64      825.04     26.72 o 
   5   2  11      230.99      235.52     11.44 o 
   6   2  11       19.41       29.32      3.86 o 
   7   2  11      350.97      354.62     15.01 o 
   8   2  11       24.19       34.50      5.28 o 
   9   2  11      128.12      118.00      9.42 o 
  10   2  11      159.95      164.09     11.81 o 
  11   2  11        2.97        4.69      3.41 o 
  12   2  11       70.80       51.02      7.63 o 
  13   2  11       36.45       40.48      6.99 o 
  14   2  11       57.37       69.52     10.55 o 
   1   3  11      385.88      519.24     44.83 o 
   2   3  11      188.99      190.93      8.55 o 
   3   3  11      294.08      281.88     13.57 o 
   4   3  11        4.98        7.76      2.24 o 
   5   3  11      911.94      937.80     36.23 o 
   6   3  11     1462.35     1337.81     66.29 o 
   7   3  11      200.42      196.28     12.52 o 
   8   3  11       98.45       91.69      8.76 o 
   9   3  11        2.81        9.11      3.79 o 
  10   3  11       30.34       37.95      6.36 o 
  11   3  11        6.14        5.44      3.68 o 
  12   3  11       83.10       77.09      9.09 o 
  13   3  11        3.10        8.95      4.67 o 
  14   3  11       34.50       43.14     10.14 o 
   0   4  11     7488.78     8719.16    800.52 o 
   1   4  11      247.86      302.37     23.88 o 
   2   4  11      476.24      460.07     37.31 o 
   3   4  11      742.56      689.64     31.42 o 
   4   4  11      237.17      245.38     13.06 o 
   5   4  11       95.60      108.59      9.41 o 
   6   4  11        0.17        2.69      3.38 o 
   7   4  11      240.05      223.00     11.41 o 
   8   4  11       31.19       42.29      6.57 o 
   9   4  11       50.36       73.44      8.33 o 
  10   4  11      734.67      595.63     34.29 o 
  11   4  11        4.53       14.83      4.97 o 
  12   4  11       28.25       37.74      5.94 o 
  13   4  11        5.44       17.07      5.96 o 
  14   4  11       27.28       33.58      8.10 o 
   1   5  11       82.84      119.78     12.67 o 
   2   5  11      553.86      457.19     32.19 o 
   3   5  11      111.79       91.96      7.26 o 
   4   5  11        4.44       13.49      3.26 o 
   5   5  11      734.95      608.44     23.72 o 
   6   5  11     1476.06     1287.80     54.82 o 
   7   5  11      216.99      206.17     13.66 o 
   8   5  11        1.53        7.04      4.08 o 
   9   5  11      379.60      371.14     19.71 o 
  10   5  11        1.13        6.70      4.19 o 
  11   5  11      275.99      267.60     16.78 o 
  12   5  11      136.21      141.06     15.82 o 
  13   5  11        6.01       15.69      7.13 o 
  14   5  11        2.40        3.84      5.04 o 
   0   6  11        5.51       13.35      6.27 o 
   1   6  11       40.83       62.78      9.47 o 
   2   6  11       11.29       17.22      2.83 o 
   3   6  11      618.32      618.60     35.79 o 
   4   6  11       38.37       45.30      5.79 o 
   5   6  11      238.24      253.56     24.79 o 
   6   6  11        3.43        9.17      4.48 o 
   7   6  11       13.56       15.31      4.38 o 
   8   6  11      213.04      201.52     12.67 o 
   9   6  11        9.02       21.17      5.08 o 
  10   6  11       23.42       24.33      5.24 o 
  11   6  11      123.95      130.36     13.37 o 
  12   6  11      288.65      298.39     19.48 o 
  13   6  11        7.95       21.11      6.61 o 
   1   7  11      198.43      199.09     16.68 o 
   2   7  11      758.01      740.61     70.01 o 
   3   7  11      206.46      206.88     18.39 o 
   4   7  11      190.80      170.96     14.23 o 
   5   7  11      117.42      129.25     10.11 o 
   6   7  11      318.06      286.94     12.94 o 
   7   7  11      180.82      190.81     15.27 o 
   8   7  11      607.03      520.34     19.74 o 
   9   7  11        0.63        5.48      4.39 o 
  10   7  11        6.11        7.06      5.19 o 
  11   7  11      154.22      156.36     14.65 o 
  12   7  11       71.46       89.11     11.21 o 
  13   7  11        0.10        8.09      6.15 o 
   0   8  11       71.15       86.77     10.68 o 
   1   8  11      203.25      184.88     19.61 o 
   2   8  11      233.39      206.33     13.51 o 
   3   8  11      377.98      370.86     33.24 o 
   4   8  11        9.05       15.82      4.30 o 
   5   8  11       20.79       20.59      5.32 o 
   6   8  11      397.93      390.37     20.58 o 
   7   8  11      124.56      106.75     10.07 o 
   8   8  11      214.11      203.33     13.11 o 
   9   8  11        0.03        6.48      5.25 o 
  10   8  11      314.23      291.70     18.99 o 
  11   8  11        0.26       15.83      5.66 o 
  12   8  11       20.26       33.72      8.17 o 
   1   9  11      205.73      224.91     16.60 o 
   2   9  11      347.48      307.95     21.74 o 
   3   9  11       11.56       15.29      4.93 o 
   4   9  11       34.45       50.47      7.72 o 
   5   9  11      257.73      230.46     19.69 o 
   6   9  11      619.27      526.43     24.61 o 
   7   9  11      588.38      468.82     29.91 o 
   8   9  11      119.94      119.46     12.45 o 
   9   9  11        9.73       15.95      6.11 o 
  10   9  11        0.66       17.89      6.43 o 
  11   9  11      105.76      105.06     12.26 o 
   0  10  11      510.94      479.08     72.57 o 
   1  10  11      146.62      143.48     14.76 o 
   2  10  11      131.63      157.08     14.83 o 
   3  10  11        3.98       12.60      5.02 o 
   4  10  11       29.66       21.09      5.98 o 
   5  10  11      113.68      133.67     12.51 o 
   6  10  11      437.11      320.37     20.93 o 
   7  10  11       19.35       26.56      7.58 o 
   8  10  11        0.41        3.18      5.48 o 
   9  10  11      133.57      136.02     13.60 o 
  10  10  11       26.36       39.79      7.95 o 
  11  10  11      137.93      121.36     14.20 o 
   1  11  11      233.41      230.87     18.08 o 
   2  11  11       58.40       58.32      9.86 o 
   3  11  11      200.72      167.56     16.08 o 
   4  11  11       16.17       27.63      6.26 o 
   5  11  11       26.77       27.36      6.29 o 
   6  11  11      230.29      242.10     26.43 o 
   7  11  11       20.29       29.65      7.26 o 
   8  11  11        1.98       13.92      6.66 o 
   9  11  11       95.31      117.97     21.93 o 
  10  11  11      415.14      391.41     51.90 o 
   0  12  11     2937.12     2485.65    309.03 o 
   1  12  11      103.10      118.30     14.33 o 
   2  12  11      338.31      321.61     23.11 o 
   3  12  11        3.27       13.55      5.72 o 
   4  12  11       28.37       39.51     10.59 o 
   5  12  11       10.14       23.06      6.69 o 
   6  12  11       26.63       23.30      6.25 o 
   7  12  11       22.61       29.32     12.16 o 
   8  12  11        0.23        2.74      6.54 o 
   9  12  11        3.39       18.69      7.83 o 
   1  13  11       62.39       53.50      9.10 o 
   2  13  11       14.03       30.59      8.02 o 
   3  13  11      148.03      177.01     20.81 o 
   4  13  11      283.44      305.02     38.60 o 
   5  13  11        0.36       10.92      8.34 o 
   6  13  11        4.12       34.82      8.39 o 
   7  13  11       61.25       69.23     10.07 o 
   0  14  11        5.88        6.06      7.57 o 
   1  14  11        5.24       13.89      6.78 o 
   2  14  11      170.89      237.73     24.02 o 
   3  14  11       20.98       28.47      9.09 o 
   4  14  11       95.21      119.29     20.77 o 
   5  14  11       13.43       28.25      9.61 o 
   1  15  11        8.39       13.96      8.81 o 
   2  15  11       83.99       80.45     13.53 o 
   0   0  12     4484.60     7600.76   1209.81 o 
   1   0  12      155.67      231.85     22.14 o 
   2   0  12     2751.28     3805.33    316.78 o 
   3   0  12     1978.53     2116.98    110.51 o 
   4   0  12        3.25       10.23      2.83 o 
   5   0  12      109.98      114.34      8.62 o 
   6   0  12        3.47        8.55      2.80 o 
   7   0  12      182.86      183.44     11.03 o 
   8   0  12       38.92       30.73      6.05 o 
   9   0  12       35.55       40.64      6.61 o 
  10   0  12      196.37      237.42     25.57 o 
  11   0  12        3.21        8.12      7.40 o 
  12   0  12        5.38       -0.29      6.31 o 
  13   0  12     1034.23     1024.20    165.35 o 
  14   0  12      237.57      297.23     32.43 o 
   1   1  12        7.27        9.45      1.74 o 
   2   1  12     2694.09     3274.24    173.03 o 
   3   1  12      340.14      338.98     12.08 o 
   4   1  12     2385.03     2434.10     72.48 o 
   5   1  12      134.12      101.46      5.62 o 
   6   1  12     2440.48     2310.09     77.93 o 
   7   1  12      369.00      349.30     17.39 o 
   8   1  12      593.80      568.91     24.26 o 
   9   1  12       78.83       79.04      8.10 o 
  10   1  12      140.48      168.92     11.28 o 
  11   1  12      100.49      104.89     12.32 o 
  12   1  12       28.29       34.33      7.29 o 
  13   1  12       22.53       29.31      6.45 o 
  14   1  12        3.37        4.08      5.33 o 
   0   2  12      527.87      601.20     54.90 o 
   1   2  12     3246.33     4230.29    308.58 o 
   2   2  12      923.26      945.08     51.82 o 
   3   2  12      215.13      294.20     12.75 o 
   4   2  12      264.80      217.68     14.29 o 
   5   2  12      823.34      863.56     33.95 o 
   6   2  12     1140.34     1194.11     56.76 o 
   7   2  12       27.19       31.73      5.01 o 
   8   2  12        1.94        2.08      2.84 o 
   9   2  12      176.54      200.13     12.31 o 
  10   2  12      479.30      457.56     21.09 o 
  11   2  12       66.71       63.33      7.83 o 
  12   2  12       80.04      106.91     11.51 o 
  13   2  12        3.65       12.38      5.15 o 
  14   2  12       38.40       67.79     10.54 o 
   1   3  12     1306.38     1674.41    127.68 o 
   2   3  12      134.04      207.86     13.74 o 
   3   3  12     3472.57     3839.69    187.69 o 
   4   3  12      271.87      245.13     10.36 o 
   5   3  12      218.32      211.85      8.44 o 
   6   3  12     2685.32     2643.97     68.75 o 
   7   3  12        1.72        6.19      3.15 o 
   8   3  12       91.28      105.12      9.45 o 
   9   3  12      567.84      520.45     22.25 o 
  10   3  12      120.49      135.06     11.32 o 
  11   3  12       41.47       45.45      6.35 o 
  12   3  12       14.59       19.55      4.97 o 
  13   3  12       88.70       66.08      9.06 o 
  14   3  12       15.19       27.47      7.10 o 
   0   4  12     1837.40     1914.12    207.45 o 
   1   4  12     3551.25     3763.96    290.71 o 
   2   4  12     2281.30     2309.51    146.96 o 
   3   4  12     3109.45     3069.12    156.10 o 
   4   4  12     2573.56     2310.54     98.11 o 
   5   4  12      333.47      299.84     16.37 o 
   6   4  12       61.54       68.46      7.17 o 
   7   4  12       19.61       14.16      4.60 o 
   8   4  12      477.21      418.06     19.92 o 
   9   4  12       79.67       81.32      8.93 o 
  10   4  12       74.38       91.02      9.46 o 
  11   4  12      464.60      440.97     18.14 o 
  12   4  12       77.79       94.24      9.58 o 
  13   4  12      246.78      278.49     16.57 o 
  14   4  12      100.66      121.75     14.74 o 
   1   5  12     3374.24     3610.88    355.51 o 
   2   5  12      784.47      814.64     65.66 o 
   3   5  12      458.42      427.61     31.67 o 
   4   5  12       11.24       13.29      3.26 o 
   5   5  12      523.90      481.45     29.97 o 
   6   5  12      287.38      261.65     11.93 o 
   7   5  12     1058.71      923.57     52.17 o 
   8   5  12        3.83        5.60      3.53 o 
   9   5  12       28.10       36.89      6.12 o 
  10   5  12       64.85       65.19      9.03 o 
  11   5  12       49.69       32.91      6.15 o 
  12   5  12       15.98       21.45      5.30 o 
  13   5  12      307.44      308.74     19.48 o 
   0   6  12     3263.60     2848.91    479.67 o 
   1   6  12        5.22       16.03      3.60 o 
   2   6  12        4.46        7.12      3.58 o 
   3   6  12      341.76      356.14     27.63 o 
   4   6  12      106.54       97.92      8.31 o 
   5   6  12      363.25      330.76     16.74 o 
   6   6  12       16.56       15.70      4.49 o 
   7   6  12       32.88       25.94      5.49 o 
   8   6  12        0.26        5.21      4.07 o 
   9   6  12      135.62      143.55     11.77 o 
  10   6  12      173.48      182.50     13.46 o 
  11   6  12        0.24       12.17      5.12 o 
  12   6  12       71.15       96.97     11.65 o 
  13   6  12       10.07       25.56      8.23 o 
   1   7  12      102.99       99.98     13.14 o 
   2   7  12        8.62        7.70      4.09 o 
   3   7  12     1458.79     1381.24     98.21 o 
   4   7  12      115.72      107.93      9.37 o 
   5   7  12     2213.17     1967.61    128.24 o 
   6   7  12      720.12      639.16     36.53 o 
   7   7  12      313.76      309.13     14.16 o 
   8   7  12      140.89      155.07     12.08 o 
   9   7  12      159.47      157.74     12.76 o 
  10   7  12      675.39      594.24     36.23 o 
  11   7  12        0.81        8.96      5.59 o 
  12   7  12       92.09       85.54     10.93 o 
   0   8  12     2920.77     3212.09    685.03 o 
   1   8  12      931.93      958.05     95.12 o 
   2   8  12      742.71      657.98     50.17 o 
   3   8  12      344.05      358.87     30.22 o 
   4   8  12        9.46       16.59      5.31 o 
   5   8  12      462.14      470.30     37.39 o 
   6   8  12      275.88      290.87     14.21 o 
   7   8  12      207.07      193.83     14.65 o 
   8   8  12       22.44       19.64      5.14 o 
   9   8  12      260.90      254.89     18.02 o 
  10   8  12       55.74       55.70      8.67 o 
  11   8  12       20.71       43.90      7.36 o 
  12   8  12       47.93       63.39      9.62 o 
   1   9  12        1.86        8.39      7.94 o 
   2   9  12      226.12      199.02     14.35 o 
   3   9  12        2.74       11.16      4.55 o 
   4   9  12     1291.42     1133.52     86.24 o 
   5   9  12        9.96       11.47      5.13 o 
   6   9  12      643.04      557.63     39.54 o 
   7   9  12     1186.02     1126.46     68.03 o 
   8   9  12      917.08      798.41     49.81 o 
   9   9  12       12.22       21.97      6.44 o 
  10   9  12       11.01       13.80      5.97 o 
  11   9  12       54.46       56.41     11.24 o 
   0  10  12       48.21       64.03     15.53 o 
   1  10  12        0.17       -5.78      6.12 o 
   2  10  12     1097.51     1028.67     72.69 o 
   3  10  12      654.95      573.94     29.20 o 
   4  10  12        3.94       16.66      5.44 o 
   5  10  12      150.12      129.30     13.27 o 
   6  10  12       30.49       38.17      7.43 o 
   7  10  12       16.53       22.17      7.05 o 
   8  10  12       44.63       70.32     11.05 o 
   9  10  12        0.59        7.81      6.60 o 
  10  10  12      158.87      177.02     16.01 o 
   1  11  12      316.77      318.68     19.75 o 
   2  11  12       80.48       74.80     10.96 o 
   3  11  12       15.72       17.97      6.74 o 
   4  11  12       84.22       81.37     10.33 o 
   5  11  12       12.98       33.25      6.74 o 
   6  11  12      124.37      115.46     16.31 o 
   7  11  12        5.23       10.44      5.83 o 
   8  11  12       11.26       18.59      6.94 o 
   9  11  12       12.25        9.68      6.67 o 
   0  12  12      802.15      681.34     63.32 o 
   1  12  12      197.54      225.14     18.97 o 
   2  12  12       10.58       26.59      7.75 o 
   3  12  12       23.55       45.23      8.47 o 
   4  12  12      185.56      178.98     22.14 o 
   5  12  12       71.28       91.08     11.93 o 
   6  12  12        8.66       26.59      7.12 o 
   7  12  12       25.23       34.35      7.73 o 
   8  12  12       59.56       76.13     14.83 o 
   1  13  12       29.79       55.88      9.45 o 
   2  13  12      223.29      207.91     18.68 o 
   3  13  12       68.76       79.60     11.69 o 
   4  13  12       14.69       11.87      7.97 o 
   5  13  12       63.73       76.93     18.13 o 
   6  13  12      497.91      513.95     77.29 o 
   7  13  12       28.90       38.86     10.45 o 
   0  14  12       34.50       44.83     11.87 o 
   1  14  12       22.80       47.08      9.36 o 
   2  14  12        9.48       17.28      8.35 o 
   3  14  12        2.53       16.20      8.43 o 
   4  14  12       60.17       50.53     12.37 o 
   5  14  12       19.67       49.94     13.01 o 
   1   1  13      375.65      471.61     31.84 o 
   2   1  13     1015.03     1232.30     54.23 o 
   3   1  13      174.00      193.75      8.03 o 
   4   1  13     1400.97     1344.38     38.21 o 
   5   1  13      204.74      209.80     12.05 o 
   6   1  13       57.85       47.41      5.05 o 
   7   1  13      391.43      411.11     18.83 o 
   8   1  13       32.91       43.02      5.94 o 
   9   1  13      678.62      544.21     23.38 o 
  10   1  13      150.96      140.61     14.40 o 
  11   1  13      198.71      200.10     17.66 o 
  12   1  13      198.01      216.55     18.84 o 
  13   1  13       11.17       11.18      6.03 o 
  14   1  13      206.08      262.98     25.10 o 
   0   2  13      522.39      694.64     78.38 o 
   1   2  13       32.33       63.61      5.07 o 
   2   2  13        1.00        5.18      1.69 o 
   3   2  13     1476.23     1619.60     71.05 o 
   4   2  13      102.85      110.01      7.15 o 
   5   2  13     3014.54     3185.23    104.73 o 
   6   2  13       53.61       73.06      6.30 o 
   7   2  13      797.08      762.74     30.89 o 
   8   2  13        6.30       15.07      4.28 o 
   9   2  13     1124.77     1015.79     48.03 o 
  10   2  13      685.18      667.29     43.27 o 
  11   2  13      165.97      197.79     13.74 o 
  12   2  13       98.57       94.10     12.45 o 
  13   2  13        0.40       13.86      5.66 o 
  14   2  13        0.92       11.37      6.05 o 
   1   3  13       17.31       52.41      5.82 o 
   2   3  13      913.75      985.80     54.85 o 
   3   3  13      431.91      513.21     22.22 o 
   4   3  13       25.12       38.23      4.38 o 
   5   3  13      100.35      126.69      7.73 o 
   6   3  13      147.11      151.18     10.37 o 
   7   3  13      298.45      246.22     19.35 o 
   8   3  13       84.46       77.83      8.63 o 
   9   3  13     1506.81     1324.56     56.66 o 
  10   3  13       44.30       49.99      7.18 o 
  11   3  13        0.14       10.87      4.28 o 
  12   3  13       32.39       39.05      6.66 o 
  13   3  13       29.17       21.94      6.13 o 
   0   4  13       29.05       43.14     10.74 o 
   1   4  13       55.20       44.93      4.58 o 
   2   4  13     1307.91     1253.19     78.94 o 
   3   4  13      903.73      788.12     39.84 o 
   4   4  13       32.10       37.83      4.96 o 
   5   4  13      259.29      309.26     16.63 o 
   6   4  13     1567.82     1415.55     53.22 o 
   7   4  13      111.47      103.80      9.76 o 
   8   4  13      372.81      325.73     19.82 o 
   9   4  13      592.88      508.51     29.48 o 
  10   4  13      151.36      165.57     12.77 o 
  11   4  13       14.65       28.65      5.89 o 
  12   4  13        8.56        9.46      4.55 o 
  13   4  13       32.01       29.27      6.24 o 
   1   5  13        4.91        7.08      2.89 o 
   2   5  13      521.47      522.78     44.94 o 
   3   5  13     2597.54     2527.49    169.89 o 
   4   5  13      493.11      466.83     31.84 o 
   5   5  13      862.38      774.04     42.78 o 
   6   5  13      291.05      260.98     18.87 o 
   7   5  13        0.21        2.84      3.45 o 
   8   5  13      337.07      313.49     17.35 o 
   9   5  13      382.45      342.84     15.35 o 
  10   5  13        0.23        3.90      4.28 o 
  11   5  13        8.61       11.19      4.59 o 
  12   5  13        0.03       -1.00      4.11 o 
  13   5  13       17.15       33.39      9.21 o 
   0   6  13     3700.01     3541.81    621.75 o 
   1   6  13     1338.63     1173.43    118.42 o 
   2   6  13      173.46      201.52     17.67 o 
   3   6  13      244.79      228.63     20.48 o 
   4   6  13       86.88       70.65      7.16 o 
   5   6  13      292.62      253.26     16.61 o 
   6   6  13      162.50      154.95     12.63 o 
   7   6  13       41.51       47.76      6.91 o 
   8   6  13       87.29      101.13     12.81 o 
   9   6  13        1.46        1.88      4.15 o 
  10   6  13      365.46      352.17     22.80 o 
  11   6  13       42.67       30.22      6.50 o 
  12   6  13       11.88       18.97      7.27 o 
  13   6  13       30.92       35.83      7.67 o 
   1   7  13     3154.10     3215.16    343.73 o 
   2   7  13      567.78      534.28     46.22 o 
   3   7  13     1514.31     1541.33    153.35 o 
   4   7  13        8.77        7.88      4.55 o 
   5   7  13      393.79      340.98     17.24 o 
   6   7  13       18.91       20.07      5.17 o 
   7   7  13      498.11      437.51     16.87 o 
   8   7  13        5.68       15.97      4.76 o 
   9   7  13      126.01      134.76     11.88 o 
  10   7  13      141.38      144.37     14.51 o 
  11   7  13      159.04      169.75     15.57 o 
  12   7  13       26.05       32.14      8.59 o 
   0   8  13       68.23       87.37     16.68 o 
   1   8  13      591.81      659.33     78.69 o 
   2   8  13      154.47      169.71     14.39 o 
   3   8  13      263.96      277.15     29.91 o 
   4   8  13      403.94      410.78     40.93 o 
   5   8  13      291.91      311.11     15.75 o 
   6   8  13      298.14      271.32     20.41 o 
   7   8  13        1.18        7.15      4.77 o 
   8   8  13        2.39       10.42      5.04 o 
   9   8  13        6.29       14.70      4.69 o 
  10   8  13      107.69      109.66     12.18 o 
  11   8  13        6.30       13.43      5.98 o 
   1   9  13       71.67      100.80     12.16 o 
   2   9  13        6.23       11.54      4.68 o 
   3   9  13      726.24      605.52     62.35 o 
   4   9  13      189.57      166.78     17.41 o 
   5   9  13       91.68      121.23     13.72 o 
   6   9  13      619.36      536.62     40.93 o 
   7   9  13      400.61      471.45     20.84 o 
   8   9  13      182.91      176.12     15.23 o 
   9   9  13      312.00      323.92     32.89 o 
  10   9  13       40.79       35.79      7.65 o 
  11   9  13        0.65       -0.48      5.62 o 
   0  10  13      584.23      554.70     33.84 o 
   1  10  13      482.99      470.57     30.30 o 
   2  10  13       29.30       29.06      7.40 o 
   3  10  13      162.38      160.51     13.28 o 
   4  10  13      143.52      122.44     11.95 o 
   5  10  13       34.67       33.80      6.45 o 
   6  10  13      117.55      122.47     12.66 o 
   7  10  13      157.71      154.34     19.26 o 
   8  10  13        3.35       16.95      6.61 o 
   9  10  13        6.50       17.78      7.13 o 
  10  10  13       31.31       39.54      9.68 o 
   1  11  13      112.59      148.87     15.95 o 
   2  11  13        7.64       12.76      6.16 o 
   3  11  13       95.75       91.17     12.01 o 
   4  11  13      694.20      616.26     55.52 o 
   5  11  13       40.64       32.38      9.52 o 
   6  11  13        9.48       12.91      7.08 o 
   7  11  13      235.62      231.77     28.31 o 
   8  11  13      147.60      157.97     22.50 o 
   9  11  13        9.84       20.00      6.95 o 
   0  12  13        0.67       14.52      8.66 o 
   1  12  13        5.29       14.87      6.37 o 
   2  12  13      173.50      188.51     17.72 o 
   3  12  13      466.89      378.76     28.14 o 
   4  12  13       40.48       38.63      9.46 o 
   5  12  13        3.86       22.74      8.02 o 
   6  12  13       19.04       21.98      7.56 o 
   7  12  13       35.29       43.87      8.44 o 
   8  12  13        1.58       14.50      6.89 o 
   1  13  13       41.59       65.14     10.29 o 
   2  13  13      143.20      175.90     23.90 o 
   3  13  13      289.58      260.77     20.25 o 
   4  13  13       52.80       52.08     19.18 o 
   5  13  13       17.40       20.73      9.37 o 
   6  13  13       40.37       79.29     13.98 o 
   0  14  13      160.06      167.22     22.81 o 
   1  14  13      295.88      307.30     27.63 o 
   2  14  13        5.13       16.56      6.55 o 
   3  14  13       43.08       67.58     14.14 o 
   4  14  13        1.34       21.18      9.60 o 
   0   0  14        4.00       21.03      6.04 o 
   1   0  14     4306.59     5660.17    571.25 o 
   2   0  14     3614.29     4008.31    304.43 o 
   3   0  14      961.44      809.20     37.54 o 
   4   0  14       16.57       27.65      4.83 o 
   5   0  14     1771.52     1725.56     90.55 o 
   6   0  14      138.89      148.76     10.24 o 
   7   0  14      991.87      941.58     90.89 o 
   8   0  14       19.33       14.75      6.69 o 
   9   0  14      210.36      224.27     39.94 o 
  10   0  14        2.84       12.45      7.74 o 
  11   0  14     1103.21     1027.67    114.21 o 
  12   0  14      117.42      142.58     27.52 o 
  13   0  14       29.94       41.14     11.09 o 
   1   1  14      475.58      617.13     47.59 o 
   2   1  14      175.18      208.25     11.71 o 
   3   1  14       14.90       34.51      3.62 o 
   4   1  14       14.78       22.62      3.76 o 
   5   1  14      516.72      496.27     22.75 o 
   6   1  14      909.18      931.92     38.99 o 
   7   1  14       41.89       35.81      4.71 o 
   8   1  14        7.00       14.35      6.53 o 
   9   1  14      202.08      201.33     14.59 o 
  10   1  14      148.81      144.15     14.84 o 
  11   1  14      397.54      377.15     27.42 o 
  12   1  14        1.95       11.40      5.00 o 
  13   1  14       81.53       86.90     12.33 o 
   0   2  14      528.29      656.68     78.45 o 
   1   2  14     2080.96     2300.98    176.76 o 
   2   2  14      212.22      248.52     10.31 o 
   3   2  14     3530.23     3701.64    166.20 o 
   4   2  14      170.60      179.87      8.56 o 
   5   2  14       21.43       18.33      3.45 o 
   6   2  14       29.40       37.14      4.83 o 
   7   2  14       25.21       22.37      4.65 o 
   8   2  14       59.94       60.06      7.42 o 
   9   2  14      423.93      407.55     22.35 o 
  10   2  14     1184.94     1131.50     54.09 o 
  11   2  14       54.92       53.28      9.27 o 
  12   2  14       19.32       19.02      5.63 o 
  13   2  14      216.90      216.42     20.67 o 
   1   3  14      240.40      221.52     17.80 o 
   2   3  14        9.84        7.72      2.39 o 
   3   3  14      147.22      132.98      7.60 o 
   4   3  14     1640.02     1578.26     86.34 o 
   5   3  14      185.37      177.71     10.38 o 
   6   3  14      869.75      856.87     37.37 o 
   7   3  14     9257.04     9021.92    436.29 o 
   8   3  14      134.88      143.04     11.43 o 
   9   3  14      116.58      139.63     11.57 o 
  10   3  14        0.10        2.36      4.51 o 
  11   3  14      224.32      245.83     15.15 o 
  12   3  14       29.42       37.78      7.19 o 
  13   3  14        2.40        8.23      4.78 o 
   0   4  14        1.30        5.89      4.10 o 
   1   4  14     1572.48     1513.48    141.61 o 
   2   4  14      803.24      827.95     55.36 o 
   3   4  14      695.78      732.00     47.95 o 
   4   4  14        5.75       12.91      3.69 o 
   5   4  14      390.61      353.94     20.95 o 
   6   4  14      669.04      585.07     24.61 o 
   7   4  14      229.65      212.75     12.36 o 
   8   4  14      186.88      187.17     12.85 o 
   9   4  14      596.15      567.30     19.06 o 
  10   4  14       94.60       94.36     11.27 o 
  11   4  14       53.61       46.99      7.08 o 
  12   4  14       13.32       16.23      5.30 o 
  13   4  14       13.76       19.79      6.38 o 
   1   5  14     1683.18     1731.39    194.86 o 
   2   5  14      390.71      367.56     28.26 o 
   3   5  14     5157.70     5184.38    452.88 o 
   4   5  14     1210.61     1145.97     68.07 o 
   5   5  14     1194.01     1153.60     75.15 o 
   6   5  14     1409.79     1339.99     68.32 o 
   7   5  14        3.70        6.28      3.91 o 
   8   5  14        0.57        5.82      3.91 o 
   9   5  14      187.16      190.82     13.38 o 
  10   5  14      258.94      251.24     14.06 o 
  11   5  14       17.70       25.86      5.32 o 
  12   5  14       13.33       21.10      5.40 o 
  13   5  14       72.74       72.47     10.20 o 
   0   6  14      777.65      723.38    118.50 o 
   1   6  14      114.17      133.40     13.37 o 
   2   6  14       52.72       44.79      7.24 o 
   3   6  14      947.82      902.68     68.01 o 
   4   6  14      211.31      222.26     17.71 o 
   5   6  14      972.32      878.79     59.02 o 
   6   6  14       44.77       48.96      6.61 o 
   7   6  14       15.01       19.85      4.74 o 
   8   6  14        0.25        6.93      3.84 o 
   9   6  14        3.68        6.20      4.03 o 
  10   6  14       39.13       53.29      7.24 o 
  11   6  14      127.71      159.60     14.88 o 
  12   6  14      110.37      119.06     13.15 o 
   1   7  14     1610.34     1682.29    169.74 o 
   2   7  14      449.10      464.28     46.43 o 
   3   7  14      898.92      892.50     86.52 o 
   4   7  14      967.72      879.77     61.92 o 
   5   7  14       37.48       35.79      7.30 o 
   6   7  14      894.32      869.69     59.63 o 
   7   7  14      491.59      466.20     25.61 o 
   8   7  14       36.02       36.90      7.16 o 
   9   7  14       50.10       55.71      8.35 o 
  10   7  14       93.62       88.05     14.52 o 
  11   7  14      104.16      108.80     13.07 o 
  12   7  14        4.75        9.78      5.92 o 
   0   8  14        1.89       17.81      9.35 o 
   1   8  14     1705.97     1648.01    181.21 o 
   2   8  14      241.54      267.21     17.39 o 
   3   8  14        2.18        3.35      4.72 o 
   4   8  14        1.21        8.67      4.93 o 
   5   8  14      200.53      262.15     18.76 o 
   6   8  14       23.94       28.75      6.95 o 
   7   8  14       87.38      102.22     11.59 o 
   8   8  14       13.58       19.52      6.26 o 
   9   8  14       45.78       45.87      7.97 o 
  10   8  14       63.84       57.15      8.82 o 
  11   8  14      188.40      206.51     17.36 o 
   1   9  14       50.40       52.46      9.61 o 
   2   9  14       23.16       34.37      6.26 o 
   3   9  14     1636.16     1673.08    138.28 o 
   4   9  14       94.17      112.13     15.48 o 
   5   9  14     1069.67     1005.51     73.57 o 
   6   9  14        4.04       15.73      6.28 o 
   7   9  14      122.48      137.57     14.93 o 
   8   9  14      359.23      336.13     28.74 o 
   9   9  14        1.84        4.21      8.53 o 
  10   9  14      126.45      135.99     15.88 o 
   0  10  14      514.09      476.12     77.44 o 
   1  10  14      146.88      198.10     17.60 o 
   2  10  14      118.76      107.31     13.29 o 
   3  10  14       15.33       26.23      8.06 o 
   4  10  14       11.55       10.92      5.24 o 
   5  10  14      201.59      180.49     14.79 o 
   6  10  14       69.94       74.37     10.07 o 
   7  10  14      221.09      212.73     16.96 o 
   8  10  14       79.42       80.38     12.07 o 
   9  10  14      162.80      162.27     17.66 o 
   1  11  14       14.48       13.22      6.44 o 
   2  11  14      115.90      126.80     14.66 o 
   3  11  14       36.69       44.68      8.75 o 
   4  11  14       98.37       93.32     17.01 o 
   5  11  14      182.65      225.64     17.21 o 
   6  11  14       99.81       99.94     11.41 o 
   7  11  14       92.40       96.56     12.94 o 
   8  11  14       21.69       28.33      8.37 o 
   0  12  14        1.55       12.82      9.45 o 
   1  12  14      308.39      319.35     19.83 o 
   2  12  14       10.97       21.80      7.25 o 
   3  12  14      165.42      174.86     17.62 o 
   4  12  14       10.21       12.07      6.43 o 
   5  12  14       22.39       47.31     21.37 o 
   6  12  14       22.81       15.08      6.74 o 
   7  12  14        3.82        9.92      6.38 o 
   1  13  14       56.52       87.22     12.01 o 
   2  13  14        0.27        5.39      6.53 o 
   3  13  14        7.53       41.04      8.67 o 
   4  13  14      238.84      212.92     23.30 o 
   5  13  14      166.94      217.22     24.25 o 
   0  14  14       60.80       65.25     14.95 o 
   1  14  14      338.88      346.23     22.29 o 
   2  14  14       14.13       12.13      7.13 o 
   3  14  14      353.59      375.78     29.78 o 
   1   1  15      190.94      212.06     16.10 o 
   2   1  15      135.44      193.36     11.25 o 
   3   1  15      156.90      151.88      7.98 o 
   4   1  15     1348.04     1449.06     51.22 o 
   5   1  15       21.29       38.57      4.82 o 
   6   1  15     2023.84     1948.10     90.92 o 
   7   1  15      118.51      125.34     11.17 o 
   8   1  15      257.59      265.20     15.03 o 
   9   1  15      932.27      825.53     46.51 o 
  10   1  15       15.65       15.73      6.23 o 
  11   1  15      112.84       96.74     12.22 o 
  12   1  15      552.40      505.35     40.70 o 
  13   1  15       60.95       93.20     13.36 o 
   0   2  15     1509.05     1720.43    206.33 o 
   1   2  15      367.27      387.44     29.19 o 
   2   2  15        0.87        4.80      2.37 o 
   3   2  15      954.88     1010.58     53.57 o 
   4   2  15       33.01       33.91      4.65 o 
   5   2  15      442.84      463.22     19.94 o 
   6   2  15        0.30        7.78      3.53 o 
   7   2  15      362.31      307.70     17.35 o 
   8   2  15        0.14        9.46      3.66 o 
   9   2  15       39.17       50.68      7.74 o 
  10   2  15        7.61       12.89      5.58 o 
  11   2  15        0.46        7.07      5.10 o 
  12   2  15        0.12       -0.80      4.67 o 
  13   2  15       36.03       32.70      8.51 o 
   1   3  15      191.04      228.95     20.01 o 
   2   3  15        3.09        9.63      2.82 o 
   3   3  15       47.38       50.72      5.35 o 
   4   3  15      562.55      612.60     26.84 o 
   5   3  15     1813.21     1652.74     86.44 o 
   6   3  15     9847.30     9102.04    439.25 o 
   7   3  15      365.42      372.02     18.33 o 
   8   3  15      434.01      407.83     28.79 o 
   9   3  15      580.59      505.41     25.12 o 
  10   3  15       64.41       84.62     10.91 o 
  11   3  15        0.24        4.56      5.92 o 
  12   3  15       21.90       14.61      5.93 o 
  13   3  15        2.57       13.57      5.99 o 
   0   4  15      145.09      149.65     20.81 o 
   1   4  15      102.84      122.93     14.48 o 
   2   4  15       15.59       20.05      4.26 o 
   3   4  15      802.78      797.13     43.96 o 
   4   4  15      253.43      253.38     16.95 o 
   5   4  15      761.63      673.30     39.24 o 
   6   4  15      341.28      313.90     19.06 o 
   7   4  15      276.97      288.34     14.19 o 
   8   4  15       38.30       33.94      6.18 o 
   9   4  15       20.59       14.21      4.71 o 
  10   4  15       54.54       52.30      7.01 o 
  11   4  15        7.05        5.31      5.38 o 
  12   4  15       23.01       22.57      7.68 o 
   1   5  15      376.23      329.13     28.26 o 
   2   5  15     2296.19     2067.04    186.05 o 
   3   5  15     2429.44     2327.47    214.97 o 
   4   5  15      413.58      406.58     24.90 o 
   5   5  15       75.57       98.71      9.12 o 
   6   5  15       10.83       14.29      5.41 o 
   7   5  15      123.02      134.35     11.12 o 
   8   5  15      395.25      403.59     19.92 o 
   9   5  15        4.74       14.29      4.35 o 
  10   5  15        7.56       14.24      4.83 o 
  11   5  15       39.67       51.43      7.69 o 
  12   5  15       59.22       71.90      8.75 o 
   0   6  15     7770.07     8129.86   2629.55 o 
   1   6  15      489.11      484.02     45.07 o 
   2   6  15     2624.51     2669.34    246.04 o 
   3   6  15      740.89      690.11     55.18 o 
   4   6  15      137.55      150.11     12.90 o 
   5   6  15      140.50      147.02     13.05 o 
   6   6  15      422.92      372.22     21.02 o 
   7   6  15       77.40       84.09      8.99 o 
   8   6  15      267.09      228.77     14.00 o 
   9   6  15        5.92       13.90      4.51 o 
  10   6  15       21.39       19.95      5.36 o 
  11   6  15        2.13       14.37      6.13 o 
  12   6  15       19.59       26.46      7.39 o 
   1   7  15       48.80       56.04      8.33 o 
   2   7  15      509.62      527.42     48.70 o 
   3   7  15      416.62      402.89     36.76 o 
   4   7  15     1529.06     1414.74    108.84 o 
   5   7  15      595.15      543.31     46.25 o 
   6   7  15      612.58      585.23     47.70 o 
   7   7  15       78.23       98.81     11.10 o 
   8   7  15      177.13      178.65     13.40 o 
   9   7  15      207.09      235.89     14.73 o 
  10   7  15        1.62        0.73      5.12 o 
  11   7  15       39.68       48.30      9.06 o 
   0   8  15       34.25       55.45     18.26 o 
   1   8  15     1486.06     1556.97    149.60 o 
   2   8  15      751.13      613.42     66.11 o 
   3   8  15        4.45        4.76      4.82 o 
   4   8  15     2484.83     2322.04    167.28 o 
   5   8  15      138.73      135.16     15.22 o 
   6   8  15      428.22      411.47     24.90 o 
   7   8  15      113.23      131.07     13.11 o 
   8   8  15       82.30       84.37     10.96 o 
   9   8  15        6.60       11.28      5.03 o 
  10   8  15        4.57       12.53      7.26 o 
  11   8  15        1.38        4.52      5.29 o 
   1   9  15       17.32       26.71      7.44 o 
   2   9  15        6.91        7.38      6.09 o 
   3   9  15      952.15      823.53     72.92 o 
   4   9  15     2052.49     2003.38    171.47 o 
   5   9  15       79.47       93.05     11.39 o 
   6   9  15     1235.73     1075.69     69.37 o 
   7   9  15      316.96      309.92     34.11 o 
   8   9  15       11.80       15.14      5.85 o 
   9   9  15      109.01      140.49     16.08 o 
  10   9  15        0.20        0.19      6.26 o 
   0  10  15        2.68       16.64      9.91 o 
   1  10  15        6.97       18.34      7.87 o 
   2  10  15        0.15        5.19      6.24 o 
   3  10  15      411.93      379.39     28.12 o 
   4  10  15       75.15      101.55     11.15 o 
   5  10  15       55.58       71.81      9.51 o 
   6  10  15       28.55       39.07      7.86 o 
   7  10  15       60.59       54.46      9.15 o 
   8  10  15      126.09      119.83     14.49 o 
   9  10  15      122.75      110.50     16.10 o 
   1  11  15       38.69       63.80     12.93 o 
   2  11  15        3.13       25.97      7.80 o 
   3  11  15      198.58      201.36     18.51 o 
   4  11  15      282.86      303.34     23.86 o 
   5  11  15       37.50       26.44      5.60 o 
   6  11  15      263.72      271.81     20.56 o 
   7  11  15       65.08       56.68     13.78 o 
   8  11  15        0.10        7.01      8.94 o 
   0  12  15      266.72      231.83     29.32 o 
   1  12  15      336.17      320.85     22.36 o 
   2  12  15        1.56       12.76      6.45 o 
   3  12  15       45.13       40.61      9.69 o 
   4  12  15        6.10       11.42      5.81 o 
   5  12  15       57.00       87.83     12.39 o 
   6  12  15       68.54       70.83     24.52 o 
   1  13  15       58.18       75.92     12.10 o 
   2  13  15       18.71       34.45      8.26 o 
   3  13  15        1.07       13.87      8.23 o 
   4  13  15       37.12       53.13     12.26 o 
   0   0  16     1651.54     2132.06    473.41 o 
   1   0  16      165.16      238.09     18.84 o 
   2   0  16       66.90       79.67      9.21 o 
   3   0  16      966.57      906.08     36.85 o 
   4   0  16        3.75       18.12      5.89 o 
   5   0  16      109.92      130.35     17.15 o 
   6   0  16      656.03      703.81     54.29 o 
   7   0  16      157.15      158.76     15.90 o 
   8   0  16      543.71      437.87     43.10 o 
   9   0  16       47.10       62.32     30.20 o 
  10   0  16        8.17       15.05     10.96 o 
  11   0  16      161.13      200.61     40.91 o 
  12   0  16      112.98      110.81     18.93 o 
  13   0  16      115.65       89.41     18.24 o 
   1   1  16      316.18      377.22     29.27 o 
   2   1  16        0.76        6.88      3.02 o 
   3   1  16      854.60      876.59     36.34 o 
   4   1  16      153.90      178.80      8.57 o 
   5   1  16     1507.95     1432.58     54.73 o 
   6   1  16     1149.93     1010.64     40.22 o 
   7   1  16     2127.11     2049.02    137.73 o 
   8   1  16      172.08      175.16     13.93 o 
   9   1  16       49.69       55.92      9.35 o 
  10   1  16      159.95      185.96     17.58 o 
  11   1  16      244.16      258.05     35.29 o 
  12   1  16        1.59        0.40      4.97 o 
  13   1  16       94.01       82.87     17.72 o 
   0   2  16      872.39     1055.27    179.28 o 
   1   2  16     3422.45     3711.75    323.36 o 
   2   2  16      167.41      160.58     11.01 o 
   3   2  16     1001.24      963.90     49.74 o 
   4   2  16      964.12      916.57     46.04 o 
   5   2  16        1.99        3.55      3.08 o 
   6   2  16     1142.42     1053.35     51.57 o 
   7   2  16       32.59       38.46      5.99 o 
   8   2  16       65.90       95.48     10.68 o 
   9   2  16      180.85      179.84     14.93 o 
  10   2  16      561.44      472.38     43.80 o 
  11   2  16      108.14      123.96     14.44 o 
  12   2  16        9.86       24.71      6.61 o 
   1   3  16       62.94       69.27      8.79 o 
   2   3  16       93.49      100.87     11.84 o 
   3   3  16     1035.70     1010.00     44.30 o 
   4   3  16     5857.95     5790.05    235.77 o 
   5   3  16       55.51       63.69      7.23 o 
   6   3  16      457.56      432.92     23.27 o 
   7   3  16      155.38      148.78     11.50 o 
   8   3  16      201.04      195.26     12.59 o 
   9   3  16        6.31        5.94      3.93 o 
  10   3  16      323.43      286.45     17.19 o 
  11   3  16       13.00       19.79      5.99 o 
  12   3  16       16.45       22.36      5.91 o 
   0   4  16      133.70      170.47     37.08 o 
   1   4  16      605.61      583.36     56.09 o 
   2   4  16       78.81       89.70      8.28 o 
   3   4  16      307.48      296.33     20.29 o 
   4   4  16     1079.24     1046.60     50.82 o 
   5   4  16        5.91        9.69      4.23 o 
   6   4  16      229.13      229.63     12.72 o 
   7   4  16      298.26      267.43     15.65 o 
   8   4  16        8.37       21.11      4.99 o 
   9   4  16       22.04       26.98      5.14 o 
  10   4  16       10.06       16.40      6.45 o 
  11   4  16      101.64      127.35     13.22 o 
  12   4  16        0.40       12.47      5.46 o 
   1   5  16      258.46      255.69     25.01 o 
   2   5  16     1501.88     1548.10    142.83 o 
   3   5  16      787.16      830.69     65.68 o 
   4   5  16     2825.92     2773.93    203.27 o 
   5   5  16        1.67        7.95      5.00 o 
   6   5  16     2762.51     2472.29    141.47 o 
   7   5  16      528.80      519.78     23.89 o 
   8   5  16      226.24      209.93     14.20 o 
   9   5  16      279.95      274.47     14.84 o 
  10   5  16       34.08       43.40      7.95 o 
  11   5  16      181.96      172.94     14.07 o 
  12   5  16        4.84        8.99      5.31 o 
   0   6  16     9248.55     9070.35   1666.32 o 
   1   6  16      716.10      705.32     75.84 o 
   2   6  16      435.54      404.15     41.55 o 
   3   6  16      538.06      492.46     36.08 o 
   4   6  16      255.59      257.58     14.87 o 
   5   6  16      127.54      121.31     12.06 o 
   6   6  16      429.51      389.44     30.66 o 
   7   6  16       21.47       42.45      7.45 o 
   8   6  16      104.64       97.60      9.96 o 
   9   6  16        3.42        4.53      5.05 o 
  10   6  16      120.12      123.60     11.54 o 
  11   6  16       53.50       88.52     10.15 o 
   1   7  16      107.10      122.14     14.55 o 
   2   7  16     1465.50     1516.31    162.78 o 
   3   7  16      667.69      628.58     66.12 o 
   4   7  16      567.37      598.91     40.26 o 
   5   7  16      231.05      220.16     16.14 o 
   6   7  16      588.34      516.45     33.87 o 
   7   7  16      433.85      399.94     32.69 o 
   8   7  16      224.03      235.58     19.61 o 
   9   7  16       44.69       54.06      8.41 o 
  10   7  16       55.68       61.31      8.01 o 
  11   7  16        6.31       16.77      4.81 o 
   0   8  16      295.16      356.21     78.66 o 
   1   8  16       38.98       51.85      9.27 o 
   2   8  16     1642.11     1695.80    165.44 o 
   3   8  16       11.81       30.66      6.88 o 
   4   8  16       32.86       48.34      8.47 o 
   5   8  16      789.64      747.73     59.16 o 
   6   8  16       56.37       60.13     10.88 o 
   7   8  16      177.50      192.09     16.15 o 
   8   8  16       37.82       45.62      8.37 o 
   9   8  16       29.80       43.94      7.86 o 
  10   8  16       14.64        7.26      5.49 o 
   1   9  16        8.52       14.03      7.02 o 
   2   9  16       10.66       27.93      7.55 o 
   3   9  16        5.85       17.87      5.92 o 
   4   9  16       96.07      142.49     17.07 o 
   5   9  16      220.64      211.47     24.56 o 
   6   9  16      365.80      313.10     25.38 o 
   7   9  16      159.41      133.17     13.80 o 
   8   9  16      515.82      497.27     36.06 o 
   9   9  16      182.97      188.27     19.23 o 
   0  10  16      155.70      308.74     29.27 o 
   1  10  16     1357.94     1240.66     92.02 o 
   2  10  16      106.79      172.98     17.08 o 
   3  10  16      329.23      346.74     26.00 o 
   4  10  16       85.44       99.61     13.31 o 
   5  10  16      275.52      251.09     20.61 o 
   6  10  16       43.75       34.05      6.78 o 
   7  10  16      145.12      142.11     18.47 o 
   8  10  16        3.96       11.09      8.37 o 
   1  11  16       16.47       29.62      7.72 o 
   2  11  16       47.38       48.36     11.11 o 
   3  11  16      401.00      360.09     30.35 o 
   4  11  16       18.43       16.74      6.14 o 
   5  11  16      159.07      152.93     16.72 o 
   6  11  16      206.13      189.76     16.77 o 
   7  11  16       27.86       46.31      9.19 o 
   0  12  16        9.17       28.41     14.61 o 
   1  12  16      259.14      292.39     21.68 o 
   2  12  16      123.41      111.95     19.54 o 
   3  12  16        4.71        4.34      6.03 o 
   4  12  16      237.09      240.86     21.28 o 
   5  12  16        2.00        6.86      5.78 o 
   6  12  16        0.01        6.56     10.16 o 
   1  13  16        0.05        8.01      8.51 o 
   2  13  16       21.61       67.96     11.91 o 
   3  13  16      140.19      161.26     17.46 o 
   1   1  17     1355.36     1411.39    143.38 o 
   2   1  17        4.76        6.57      3.00 o 
   3   1  17      476.74      484.90     26.66 o 
   4   1  17     1506.00     1396.07     57.54 o 
   5   1  17       98.24      126.88     10.22 o 
   6   1  17     1944.46     1828.34     81.06 o 
   7   1  17       45.73       50.09      7.94 o 
   8   1  17      258.55      276.13     16.20 o 
   9   1  17     1659.32     1414.40    112.76 o 
  10   1  17        5.91        7.98      5.18 o 
  11   1  17        4.83       13.35      6.36 o 
  12   1  17      218.46      228.77     21.23 o 
   0   2  17     1681.22     1752.89    323.39 o 
   1   2  17        3.03       14.61      3.83 o 
   2   2  17      493.30      487.20     29.01 o 
   3   2  17      407.35      400.21     15.09 o 
   4   2  17      340.93      327.06     16.60 o 
   5   2  17       55.20       69.11      6.84 o 
   6   2  17       27.16       32.87      6.66 o 
   7   2  17      836.33      799.61     49.20 o 
   8   2  17        0.12       10.21      4.51 o 
   9   2  17     1611.81     1478.27     93.26 o 
  10   2  17      144.62      136.41     14.89 o 
  11   2  17       60.50       61.11     16.24 o 
  12   2  17       12.55        9.80      6.68 o 
   1   3  17      300.46      330.75     34.13 o 
   2   3  17      521.40      502.92     33.33 o 
   3   3  17      116.73      119.31      9.50 o 
   4   3  17      965.59      902.00     54.13 o 
   5   3  17      150.66      167.16     11.30 o 
   6   3  17     1001.75      969.52     48.09 o 
   7   3  17       28.39       39.61      6.09 o 
   8   3  17        6.34       11.43      5.14 o 
   9   3  17      319.05      305.85     17.21 o 
  10   3  17        2.20       11.99      5.07 o 
  11   3  17       25.16       24.36      6.86 o 
  12   3  17        0.05        2.88      7.46 o 
   0   4  17       37.45       70.05     15.82 o 
   1   4  17      125.15      165.15     16.56 o 
   2   4  17      996.60      885.74     64.55 o 
   3   4  17     1139.13     1021.54     74.15 o 
   4   4  17      229.97      229.74     22.44 o 
   5   4  17      665.66      666.28     45.34 o 
   6   4  17       35.39       39.26      6.17 o 
   7   4  17      257.17      238.98     13.61 o 
   8   4  17      593.40      479.06     32.92 o 
   9   4  17        0.12        7.97      5.84 o 
  10   4  17        0.97       12.04      5.44 o 
  11   4  17      141.20      145.13     23.62 o 
  12   4  17        0.32       -4.16      5.56 o 
   1   5  17      229.67      209.91     22.83 o 
   2   5  17      316.77      346.75     43.54 o 
   3   5  17     3367.10     3254.93    270.90 o 
   4   5  17       10.69       27.98      6.57 o 
   5   5  17      623.32      549.94     41.11 o 
   6   5  17       21.72       12.54      5.11 o 
   7   5  17       81.48       71.68      8.19 o 
   8   5  17       46.87       38.86      6.40 o 
   9   5  17        6.45        9.87      4.51 o 
  10   5  17       34.93       31.24      6.58 o 
  11   5  17       28.75       27.90      6.16 o 
   0   6  17     1668.31     1664.56    279.38 o 
   1   6  17      257.19      269.37     24.36 o 
   2   6  17      155.33      142.18     19.53 o 
   3   6  17     1512.57     1450.85    128.28 o 
   4   6  17      281.69      304.49     26.70 o 
   5   6  17      354.01      347.86     35.66 o 
   6   6  17       27.04       34.62      7.32 o 
   7   6  17      417.13      355.34     25.84 o 
   8   6  17      297.64      274.57     19.88 o 
   9   6  17       13.57       19.67      5.64 o 
  10   6  17        0.13        7.26      3.86 o 
  11   6  17       32.54       29.26      5.79 o 
   1   7  17     1658.61     1665.98    196.79 o 
   2   7  17      520.89      450.59     51.83 o 
   3   7  17      471.55      446.04     40.85 o 
   4   7  17      429.23      430.27     42.93 o 
   5   7  17        9.44       13.65      5.74 o 
   6   7  17     1000.79      809.45     57.42 o 
   7   7  17        7.10       19.18      5.68 o 
   8   7  17        0.26        4.13      5.02 o 
   9   7  17       43.30       38.54      7.24 o 
  10   7  17      129.52      136.42     13.72 o 
   0   8  17        0.52        8.96      7.74 o 
   1   8  17      527.18      648.47     62.78 o 
   2   8  17        0.08        5.47      4.83 o 
   3   8  17      266.99      275.84     17.25 o 
   4   8  17      647.87      544.03     37.60 o 
   5   8  17       42.51       65.78      9.72 o 
   6   8  17       10.27       12.63      6.18 o 
   7   8  17      181.07      200.21     17.30 o 
   8   8  17        1.11        3.60      5.97 o 
   9   8  17       39.04       39.73      9.48 o 
  10   8  17       10.02       16.61     10.22 o 
   1   9  17        0.01       16.90      6.59 o 
   2   9  17       41.39       38.77      9.04 o 
   3   9  17      236.67      229.00     23.08 o 
   4   9  17      756.07      674.31     63.14 o 
   5   9  17        1.95        7.76      5.12 o 
   6   9  17      775.07      820.68     61.86 o 
   7   9  17      985.17      803.98     48.52 o 
   8   9  17       11.92       25.48      6.62 o 
   9   9  17       14.07       11.80      6.23 o 
   0  10  17      193.73      242.73     45.54 o 
   1  10  17      144.34      156.43     16.54 o 
   2  10  17       24.82       22.61      7.24 o 
   3  10  17       66.51       66.97     10.99 o 
   4  10  17        1.93        6.99      5.78 o 
   5  10  17        5.43       17.38      5.84 o 
   6  10  17      467.86      446.24     34.02 o 
   7  10  17      295.24      269.95     19.84 o 
   8  10  17        4.39       12.47      5.82 o 
   1  11  17        0.33       12.35      6.22 o 
   2  11  17       16.51       19.97      6.52 o 
   3  11  17       26.02       20.18      8.37 o 
   4  11  17       31.70       43.96      8.66 o 
   5  11  17       32.93       26.53      8.22 o 
   6  11  17      880.64      621.38     53.63 o 
   0  12  17       85.96       57.77     17.78 o 
   1  12  17      157.74      195.40     18.97 o 
   2  12  17      128.37      132.69     15.24 o 
   3  12  17       94.45      110.05     15.54 o 
   4  12  17       28.65       24.90      7.32 o 
   5  12  17       52.36       55.73     10.80 o 
   1  13  17        9.71       13.19      6.60 o 
   0   0  18      702.66      800.22    202.37 o 
   1   0  18     2447.18     3033.38    493.19 o 
   2   0  18      200.35      157.69     14.15 o 
   3   0  18     1218.47     1053.14    108.18 o 
   4   0  18       79.07       75.75     11.34 o 
   5   0  18      500.92      468.58     37.07 o 
   6   0  18      300.33      286.16     21.99 o 
   7   0  18      593.95      546.15     63.32 o 
   8   0  18        1.16        2.33      5.89 o 
   9   0  18       48.51       66.36     14.95 o 
  10   0  18      667.41      603.04     37.54 o 
  11   0  18       50.21       45.73     13.23 o 
  12   0  18       69.64       62.12     14.70 o 
   1   1  18        0.98        9.07      3.73 o 
   2   1  18      295.81      296.98     15.89 o 
   3   1  18     1157.26     1060.94     52.77 o 
   4   1  18     1083.00     1042.48     57.97 o 
   5   1  18       64.82       81.00      8.80 o 
   6   1  18      501.23      451.93     29.91 o 
   7   1  18      305.92      285.60     18.04 o 
   8   1  18      273.22      259.53     15.75 o 
   9   1  18        0.57        2.80      6.15 o 
  10   1  18       53.98       75.97     11.20 o 
  11   1  18        1.61        9.16      5.47 o 
  12   1  18       14.17       18.11      6.21 o 
   0   2  18     1489.89     1641.75    347.70 o 
   1   2  18        3.12        6.74      3.77 o 
   2   2  18     2428.65     2346.92    159.42 o 
   3   2  18      130.45      128.88      9.09 o 
   4   2  18      341.89      316.64     14.38 o 
   5   2  18       21.99       21.83      5.89 o 
   6   2  18      686.77      633.12     41.40 o 
   7   2  18        3.42       10.76      5.04 o 
   8   2  18        2.89       11.09      4.85 o 
   9   2  18       30.89       46.00      7.90 o 
  10   2  18       79.43       79.46     13.01 o 
  11   2  18       16.14       13.86      6.17 o 
  12   2  18       11.39       21.40      9.43 o 
   1   3  18      594.92      620.17     70.70 o 
   2   3  18     1153.43     1111.73     89.02 o 
   3   3  18        5.31        3.90      4.02 o 
   4   3  18      101.18      106.67     10.43 o 
   5   3  18     1997.41     1783.98    111.53 o 
   6   3  18     1155.96     1016.80     58.88 o 
   7   3  18      497.14      412.74     25.01 o 
   8   3  18       38.97       57.04      8.90 o 
   9   3  18      413.75      400.65     29.73 o 
  10   3  18      207.45      183.61     16.95 o 
  11   3  18       35.56       37.78      8.18 o 
   0   4  18     1058.32     1122.54    203.74 o 
   1   4  18       42.97       43.70      7.33 o 
   2   4  18        1.98        7.31      5.12 o 
   3   4  18      272.72      279.72     17.35 o 
   4   4  18      386.15      353.54     27.62 o 
   5   4  18      478.48      421.19     33.11 o 
   6   4  18       74.80       62.52      8.86 o 
   7   4  18      263.32      274.38     19.36 o 
   8   4  18      100.88       98.99     11.24 o 
   9   4  18        2.31       12.27      5.01 o 
  10   4  18       90.38      114.78     11.91 o 
  11   4  18       18.18       18.80      5.87 o 
   1   5  18     1197.12     1170.59    121.61 o 
   2   5  18       50.29       58.99      8.72 o 
   3   5  18      126.80      141.63     13.19 o 
   4   5  18      507.81      525.14     46.89 o 
   5   5  18       66.35       72.10      9.35 o 
   6   5  18        2.53        7.27      5.70 o 
   7   5  18      516.26      505.26     29.11 o 
   8   5  18      343.71      325.81     17.17 o 
   9   5  18       20.34       19.51      4.92 o 
  10   5  18       84.40       70.86      9.36 o 
  11   5  18      100.79      117.97     12.94 o 
   0   6  18     2352.74     2186.94    384.37 o 
   1   6  18      856.45      868.67    102.74 o 
   2   6  18        3.95       18.89      6.38 o 
   3   6  18      123.11      149.30     22.77 o 
   4   6  18      574.28      537.51     38.90 o 
   5   6  18        0.82       13.63      5.48 o 
   6   6  18       19.08       21.68      5.81 o 
   7   6  18      102.08       90.03     10.49 o 
   8   6  18        4.24       15.00      5.83 o 
   9   6  18      124.07      135.55     14.26 o 
  10   6  18       18.00       25.03      6.49 o 
   1   7  18      562.99      598.99     63.90 o 
   2   7  18      122.29      141.94     15.81 o 
   3   7  18      176.21      175.94     14.53 o 
   4   7  18       24.54       30.39      7.05 o 
   5   7  18        8.25       12.82      5.43 o 
   6   7  18      527.64      485.88     34.11 o 
   7   7  18        4.61       10.74      4.88 o 
   8   7  18      140.68      120.90     13.08 o 
   9   7  18       95.68       66.43      9.64 o 
  10   7  18       62.21       80.62     10.27 o 
   0   8  18       46.98       40.17     15.10 o 
   1   8  18      475.19      462.69     29.10 o 
   2   8  18       36.67       47.73      8.85 o 
   3   8  18      304.07      282.09     17.40 o 
   4   8  18      303.46      305.51     23.83 o 
   5   8  18      240.73      257.24     27.56 o 
   6   8  18       49.01       70.40      9.79 o 
   7   8  18       83.55       66.46      9.50 o 
   8   8  18        3.22        2.78      4.98 o 
   9   8  18       80.87       99.67     11.57 o 
   1   9  18      221.09      233.40     21.30 o 
   2   9  18      100.79      128.73     14.83 o 
   3   9  18        7.78       24.16     10.53 o 
   4   9  18      676.99      687.80     55.55 o 
   5   9  18        4.33        3.49      5.55 o 
   6   9  18       27.91       43.03      8.00 o 
   7   9  18       17.02       25.35      7.07 o 
   8   9  18      677.02      638.88     35.69 o 
   0  10  18     1121.25     1009.88    172.66 o 
   1  10  18        4.69        1.49      6.19 o 
   2  10  18      120.71      139.41     17.54 o 
   3  10  18       96.86      123.43     14.97 o 
   4  10  18      147.04      170.81     20.11 o 
   5  10  18        5.81       29.21      7.01 o 
   6  10  18      252.46      270.56     19.83 o 
   7  10  18       21.13       18.30     12.37 o 
   1  11  18        1.04       16.02      6.88 o 
   2  11  18       67.64       88.13     12.06 o 
   3  11  18       97.54       83.80     11.74 o 
   4  11  18      537.90      534.89     53.11 o 
   5  11  18      168.37      208.78     19.90 o 
   0  12  18      393.19      441.87     33.82 o 
   1  12  18       28.34       22.92      7.81 o 
   2  12  18      123.10      129.70     15.55 o 
   3  12  18       60.61       51.31     10.00 o 
   1   1  19        3.65       19.29      4.77 o 
   2   1  19       40.53       23.93      6.29 o 
   3   1  19      123.42      128.26     10.38 o 
   4   1  19     2010.93     1795.60    112.93 o 
   5   1  19      296.54      270.03     13.41 o 
   6   1  19       18.83       15.80      4.92 o 
   7   1  19        8.61       13.03      5.15 o 
   8   1  19       69.53       84.80     11.36 o 
   9   1  19      581.54      441.32     39.30 o 
  10   1  19       95.06       93.32     12.68 o 
  11   1  19       83.98       94.14     11.94 o 
   0   2  19     1097.50     1099.32    198.27 o 
   1   2  19      274.29      300.41     22.86 o 
   2   2  19       92.42       91.91      9.00 o 
   3   2  19      389.79      375.39     26.85 o 
   4   2  19       14.82       11.28      4.82 o 
   5   2  19        2.10       11.52      4.73 o 
   6   2  19       53.76       60.42      8.89 o 
   7   2  19        7.03       15.41      6.89 o 
   8   2  19      106.66      107.78     14.01 o 
   9   2  19      173.29      178.19     20.39 o 
  10   2  19       98.48       95.04     16.24 o 
  11   2  19        0.37        2.33      5.45 o 
   1   3  19      587.89      535.42     63.48 o 
   2   3  19       15.29       12.93      4.53 o 
   3   3  19       72.58       61.80      8.60 o 
   4   3  19      128.53      140.93     12.79 o 
   5   3  19      405.55      348.47     38.45 o 
   6   3  19      670.73      612.12     40.43 o 
   7   3  19        0.05       11.69      5.09 o 
   8   3  19      408.06      359.41     21.77 o 
   9   3  19       69.17       90.91     10.75 o 
  10   3  19       31.11       45.70      8.34 o 
  11   3  19       19.94       37.52      8.18 o 
   0   4  19      526.61      508.11     86.01 o 
   1   4  19       85.10       93.14     11.16 o 
   2   4  19      339.27      345.18     38.64 o 
   3   4  19      132.73      130.89     17.08 o 
   4   4  19      132.12      138.77     19.33 o 
   5   4  19      269.26      277.28     25.73 o 
   6   4  19       62.02       63.23      8.82 o 
   7   4  19       21.39       26.67      8.51 o 
   8   4  19      209.72      245.90     28.26 o 
   9   4  19        0.07        3.56      4.65 o 
  10   4  19       94.87       93.79     11.71 o 
   1   5  19       30.32       47.82      8.13 o 
   2   5  19      420.08      448.50     46.31 o 
   3   5  19       65.99       86.43     10.20 o 
   4   5  19      235.06      250.95     15.65 o 
   5   5  19       70.90       87.82     10.49 o 
   6   5  19       85.68       95.86     11.15 o 
   7   5  19       23.43       40.90      7.06 o 
   8   5  19       39.68       49.13     11.59 o 
   9   5  19       53.97       55.40     11.25 o 
  10   5  19        4.94       13.69      6.53 o 
   0   6  19     4306.05     4682.28   1019.62 o 
   1   6  19        2.38        9.75      5.41 o 
   2   6  19       42.99       58.07      8.67 o 
   3   6  19        0.13        8.43      5.16 o 
   4   6  19       55.51       67.10      9.58 o 
   5   6  19      202.14      223.74     18.05 o 
   6   6  19       11.10       21.22      6.23 o 
   7   6  19        0.00       12.94      4.76 o 
   8   6  19        4.36        9.06      4.92 o 
   9   6  19        3.82        6.18      5.09 o 
  10   6  19       50.10       48.16     14.20 o 
   1   7  19       28.47       53.71     13.43 o 
   2   7  19        0.22       12.11      5.64 o 
   3   7  19        0.29        9.01      6.65 o 
   4   7  19        1.35        6.88      5.13 o 
   5   7  19       19.41       26.32      6.40 o 
   6   7  19       21.17       27.69      6.67 o 
   7   7  19       29.19       31.10      6.81 o 
   8   7  19       63.03       58.56      8.65 o 
   9   7  19       50.97       50.02      8.64 o 
   0   8  19      169.57      206.92     41.64 o 
   1   8  19       47.79       68.02     10.52 o 
   2   8  19       79.39      106.17     13.32 o 
   3   8  19       92.35      116.19     12.31 o 
   4   8  19     1396.73     1214.68    108.46 o 
   5   8  19        0.15       23.62      6.06 o 
   6   8  19       92.62       91.55     11.41 o 
   7   8  19       60.54       53.84      8.42 o 
   8   8  19        0.28       -0.14      7.56 o 
   1   9  19      138.82      171.01     17.17 o 
   2   9  19      328.59      304.06     23.03 o 
   3   9  19      181.61      170.57     17.32 o 
   4   9  19      105.52       98.56     16.48 o 
   5   9  19       24.07       36.24      7.48 o 
   6   9  19      457.15      455.69     49.96 o 
   7   9  19        9.81       19.01      6.68 o 
   0  10  19       55.00       56.57     14.03 o 
   1  10  19       33.74       61.01     10.74 o 
   2  10  19      271.26      309.17     26.40 o 
   3  10  19        0.31       11.40      5.74 o 
   4  10  19      313.15      407.05     31.28 o 
   5  10  19        5.47       15.69      7.59 o 
   6  10  19       12.13       25.98      6.91 o 
   1  11  19      248.51      275.23     22.43 o 
   2  11  19        6.37       10.09      6.38 o 
   3  11  19        5.47        8.56      6.33 o 
   4  11  19      456.68      476.13     39.16 o 
   0   0  20     8298.28     6642.78    153.91 o 
   1   0  20       54.13       49.65     13.60 o 
   2   0  20     2345.88     2353.17    333.55 o 
   3   0  20      878.33      814.85     80.24 o 
   4   0  20        0.33       15.62      6.98 o 
   5   0  20       96.16      105.78     14.29 o 
   6   0  20       39.41       44.07      9.66 o 
   7   0  20       28.23       43.93     11.69 o 
   8   0  20       88.89       96.78     17.82 o 
   9   0  20       10.66       26.78     12.42 o 
  10   0  20       66.21       79.79     15.83 o 
  11   0  20        5.27       13.46      8.43 o 
   1   1  20      808.48      675.04     74.03 o 
   2   1  20      295.13      307.20     29.43 o 
   3   1  20        3.61        9.60      5.51 o 
   4   1  20      174.21      236.42     19.49 o 
   5   1  20       54.40       43.09      6.44 o 
   6   1  20      419.94      419.14     35.28 o 
   7   1  20       10.64       22.48      5.97 o 
   8   1  20       52.07       42.36      9.71 o 
   9   1  20       92.79       94.42     11.65 o 
  10   1  20      344.73      339.65     33.18 o 
   0   2  20       48.43       76.31     14.96 o 
   1   2  20      824.12      827.40     78.25 o 
   2   2  20      104.55      100.92     17.56 o 
   3   2  20       99.96      133.65     17.69 o 
   4   2  20      554.44      468.63     41.12 o 
   5   2  20       57.00       56.79      9.36 o 
   6   2  20       98.16      108.40     11.56 o 
   7   2  20       41.11       38.06      7.33 o 
   8   2  20        7.69       14.58      6.58 o 
   9   2  20       34.18       32.81      7.29 o 
  10   2  20      122.88      141.63     19.54 o 
   1   3  20      563.20      536.29     51.70 o 
   2   3  20       34.86       67.97      8.08 o 
   3   3  20      193.81      195.49     21.80 o 
   4   3  20      115.52      116.63     19.47 o 
   5   3  20        7.67       16.17      6.79 o 
   6   3  20      220.64      226.50     26.57 o 
   7   3  20      104.50      111.01     18.42 o 
   8   3  20      113.50      128.22     12.57 o 
   9   3  20      110.61      118.03     14.21 o 
  10   3  20       44.34       63.88     12.30 o 
   0   4  20      825.09      778.12    168.82 o 
   1   4  20      457.22      445.68     46.36 o 
   2   4  20      415.89      418.03     45.07 o 
   3   4  20       75.18       93.25     10.84 o 
   4   4  20       87.79      115.75     11.62 o 
   5   4  20       14.14       23.23      6.56 o 
   6   4  20       12.85       14.96      6.71 o 
   7   4  20       50.95       51.35      9.57 o 
   8   4  20       37.64       39.42      9.78 o 
   9   4  20       17.53       22.97      6.28 o 
  10   4  20       71.13       97.63     14.20 o 
   1   5  20      256.57      274.10     24.12 o 
   2   5  20       10.99       22.17      6.16 o 
   3   5  20       48.73       44.79      9.79 o 
   4   5  20      332.48      360.70     31.45 o 
   5   5  20       72.09       72.34      9.41 o 
   6   5  20      907.36      836.85     70.44 o 
   7   5  20        2.87        8.41      6.47 o 
   8   5  20      132.79      118.31     13.95 o 
   9   5  20        0.00       13.02      6.18 o 
   0   6  20       58.61       60.11     23.62 o 
   1   6  20        0.06        5.45      4.95 o 
   2   6  20      828.72      784.10     80.36 o 
   3   6  20      188.09      240.30     31.97 o 
   4   6  20        2.53       11.19      5.00 o 
   5   6  20       13.90       22.58      6.59 o 
   6   6  20      297.92      259.82     18.06 o 
   7   6  20       47.16       48.42      7.97 o 
   8   6  20        3.20        8.95      5.10 o 
   9   6  20        3.83       22.72      7.24 o 
   1   7  20      550.62      553.34     53.22 o 
   2   7  20      225.03      242.52     16.85 o 
   3   7  20        2.62       14.34      5.02 o 
   4   7  20      143.30      167.84     14.96 o 
   5   7  20        0.61        7.37      5.19 o 
   6   7  20       35.26       41.14      7.92 o 
   7   7  20       16.20       20.16      5.74 o 
   8   7  20      365.79      377.52     33.08 o 
   0   8  20      347.29      349.66     75.74 o 
   1   8  20      112.29      181.82     17.73 o 
   2   8  20       98.83      141.74     16.01 o 
   3   8  20      292.99      289.02     21.23 o 
   4   8  20      172.30      170.90     20.30 o 
   5   8  20      182.49      185.72     19.89 o 
   6   8  20        1.20       12.07      5.35 o 
   7   8  20       10.89       25.94      7.39 o 
   1   9  20       31.89       39.42     10.83 o 
   2   9  20      287.43      325.65     20.28 o 
   3   9  20       29.34       44.13      9.32 o 
   4   9  20      181.69      178.36     18.36 o 
   5   9  20       48.78       33.49      8.00 o 
   6   9  20      604.56      588.31     68.48 o 
   0  10  20      563.56      583.50     49.43 o 
   1  10  20       24.03       22.83      7.11 o 
   2  10  20       12.54        6.97      5.45 o 
   3  10  20      161.30      192.86     18.66 o 
   4  10  20      209.99      242.46     25.99 o 
   5  10  20       67.86       94.38     14.04 o 
   1  11  20       35.48       43.78      9.92 o 
   2  11  20       61.58       72.79     11.29 o 
   1   1  21     2681.70     2062.29     44.41 o 
   2   1  21      411.93      407.39     47.07 o 
   3   1  21        7.30       17.21      5.72 o 
   4   1  21       79.14       70.15      9.55 o 
   5   1  21       42.06       47.05     11.26 o 
   6   1  21       56.18       68.13      9.64 o 
   7   1  21       36.33       46.06      7.82 o 
   8   1  21       20.35       23.26      6.40 o 
   9   1  21       16.28       15.48      9.63 o 
  10   1  21       51.33       34.20      8.64 o 
   0   2  21       13.10       16.22      7.35 o 
   1   2  21       11.59       13.01      5.44 o 
   2   2  21      234.07      212.10     19.31 o 
   3   2  21      130.90      150.24     18.87 o 
   4   2  21       55.31       78.48     11.33 o 
   5   2  21      746.81      682.59     58.56 o 
   6   2  21       97.20       88.06     13.92 o 
   7   2  21      117.04      119.94     14.10 o 
   8   2  21        1.82       19.16      6.63 o 
   9   2  21        6.48       15.93     11.15 o 
  10   2  21       39.78       50.14      9.07 o 
   1   3  21      308.77      324.79     29.65 o 
   2   3  21        0.14        4.07      4.06 o 
   3   3  21      382.71      395.61     55.78 o 
   4   3  21       68.99       60.43      9.66 o 
   5   3  21       24.28       36.22      7.86 o 
   6   3  21        0.59       -0.94      4.80 o 
   7   3  21        9.47       21.68      7.17 o 
   8   3  21        8.92       25.54      7.50 o 
   9   3  21        9.11       18.05      7.30 o 
   0   4  21      359.22      391.19     77.40 o 
   1   4  21        0.77       14.83      4.66 o 
   2   4  21      115.09      153.15     17.85 o 
   3   4  21      302.69      346.74     29.36 o 
   4   4  21      255.73      265.83     38.07 o 
   5   4  21       16.50       22.59     10.62 o 
   6   4  21        1.66       10.88      5.99 o 
   7   4  21       16.03       20.48      7.30 o 
   8   4  21       24.93       25.05      7.40 o 
   9   4  21       55.60       51.16     13.43 o 
   1   5  21       65.63       86.56     10.25 o 
   2   5  21        9.35       17.61      5.82 o 
   3   5  21      496.98      425.77     33.96 o 
   4   5  21       14.85       25.27      6.78 o 
   5   5  21       36.29       52.42      8.23 o 
   6   5  21      138.82      173.67     17.25 o 
   7   5  21      103.42       87.58     13.06 o 
   8   5  21       57.80       62.62     10.35 o 
   9   5  21      100.22      122.17     15.10 o 
   0   6  21      691.33      782.68    150.74 o 
   1   6  21       47.24       67.71     10.95 o 
   2   6  21       39.20       46.38      8.24 o 
   3   6  21      121.85      114.67     12.53 o 
   4   6  21       33.81       26.69      9.44 o 
   5   6  21       37.81       33.73      6.53 o 
   6   6  21       17.68       38.84      7.40 o 
   7   6  21        9.04       20.03      6.19 o 
   8   6  21        0.69       12.26      5.99 o 
   1   7  21      228.58      266.68     18.65 o 
   2   7  21       98.47       93.15     12.83 o 
   3   7  21      146.30      168.34     20.19 o 
   4   7  21      167.41      166.41     15.17 o 
   5   7  21      100.13      107.16     12.08 o 
   6   7  21      147.64      173.66     15.34 o 
   7   7  21        3.37        5.70      5.64 o 
   0   8  21       14.21       18.06      9.01 o 
   1   8  21      152.26      133.84     15.17 o 
   2   8  21      243.31      286.15     20.95 o 
   3   8  21        9.34       26.21      7.32 o 
   4   8  21       28.09       36.10      7.33 o 
   5   8  21       53.39       90.61     11.78 o 
   6   8  21        0.98        8.66      5.32 o 
   1   9  21       34.74       44.37      9.13 o 
   2   9  21      106.92      120.23     14.88 o 
   3   9  21        7.17       10.25      6.27 o 
   4   9  21      158.61      190.70     19.27 o 
   5   9  21       22.42       30.21      7.70 o 
   0  10  21       33.05       41.15     11.88 o 
   1  10  21       11.93       20.10      7.09 o 
   2  10  21      297.14      317.72     23.19 o 
   3  10  21      124.83      183.97     18.58 o 
   0   0  22      361.60      240.11     38.48 o 
   1   0  22      230.23      272.91     28.05 o 
   2   0  22      143.80      164.31     23.04 o 
   3   0  22     1579.81     1198.51     71.60 o 
   4   0  22     1081.62      934.93    103.50 o 
   5   0  22       32.62       49.34     10.38 o 
   6   0  22      198.24      222.86     27.52 o 
   7   0  22        0.17        6.56      7.70 o 
   8   0  22      108.84      155.77     52.84 o 
   9   0  22        9.42       15.59      8.27 o 
   1   1  22       23.86       21.05      7.17 o 
   2   1  22        0.04        4.00      5.48 o 
   3   1  22     1127.21      964.74     87.93 o 
   4   1  22      126.58      138.23     12.86 o 
   5   1  22       93.63      113.36     13.24 o 
   6   1  22      170.94      231.78     17.82 o 
   7   1  22      263.12      266.65     28.19 o 
   8   1  22      221.07      205.56     24.32 o 
   9   1  22       73.97       73.83     10.97 o 
   0   2  22     1860.13     1435.70     54.10 o 
   1   2  22       19.74       21.71      6.91 o 
   2   2  22      174.39      170.54     18.22 o 
   3   2  22       75.20       89.58     10.58 o 
   4   2  22       69.48       87.89     11.84 o 
   5   2  22      185.83      189.23     17.45 o 
   6   2  22       83.34       98.59     12.93 o 
   7   2  22      102.04       99.01     12.79 o 
   8   2  22       28.39       35.63     12.30 o 
   9   2  22      230.20      269.33     29.62 o 
   1   3  22       57.11       45.17      9.19 o 
   2   3  22       29.34       42.96      8.83 o 
   3   3  22      153.28      139.68     24.75 o 
   4   3  22      179.65      227.91     22.84 o 
   5   3  22       37.99       38.40      8.58 o 
   6   3  22        5.81       25.87      6.61 o 
   7   3  22      135.81      126.14     15.10 o 
   8   3  22      102.60       94.35     11.98 o 
   9   3  22       53.39       61.46     12.67 o 
   0   4  22      590.08      559.39    112.68 o 
   1   4  22      841.45      927.24    121.36 o 
   2   4  22      133.93      164.93     24.77 o 
   3   4  22      233.60      235.70     22.71 o 
   4   4  22      356.94      363.06     55.25 o 
   5   4  22        0.80       24.12      8.58 o 
   6   4  22       51.02       49.42     10.10 o 
   7   4  22       55.28       54.64      9.47 o 
   8   4  22        0.01        3.88      5.94 o 
   1   5  22      106.00      117.68     18.25 o 
   2   5  22      523.94      510.17     57.01 o 
   3   5  22       74.71       81.31     12.14 o 
   4   5  22      219.14      241.05     16.48 o 
   5   5  22       42.56       46.83      9.48 o 
   6   5  22        4.55       25.51      7.06 o 
   7   5  22       33.70       44.30      9.58 o 
   8   5  22      172.86      184.51     18.45 o 
   0   6  22       65.30       94.89     18.24 o 
   1   6  22       27.60       49.42      9.77 o 
   2   6  22      530.70      476.51     44.63 o 
   3   6  22      275.14      303.25     29.20 o 
   4   6  22        0.13        7.42      4.88 o 
   5   6  22       16.82       22.54      6.19 o 
   6   6  22        0.24        5.56      6.07 o 
   7   6  22      152.66      139.58     24.96 o 
   1   7  22       11.22       24.03      7.09 o 
   2   7  22        0.02       12.40      6.87 o 
   3   7  22      207.67      250.37     21.48 o 
   4   7  22      226.07      232.48     23.26 o 
   5   7  22        8.07       11.92      6.40 o 
   6   7  22      521.87      465.84     49.17 o 
   0   8  22      679.70      667.58    121.27 o 
   1   8  22      142.27      166.15     17.94 o 
   2   8  22        3.51       10.79      5.72 o 
   3   8  22        4.32       16.29      7.59 o 
   4   8  22        8.53       26.19      7.69 o 
   5   8  22       83.25      125.99     13.88 o 
   1   9  22       48.92       59.30     10.39 o 
   2   9  22       80.57       98.77     13.42 o 
   3   9  22       18.57       37.79      8.36 o 
   1   1  23       41.82       32.96      8.50 o 
   2   1  23      525.34      437.31     21.65 o 
   3   1  23      272.64      281.93     19.02 o 
   4   1  23        0.67       -2.77      5.92 o 
   5   1  23        5.10       14.29      9.63 o 
   6   1  23      651.13      612.48     74.91 o 
   7   1  23       26.16       76.40     18.70 o 
   8   1  23      112.89      131.33     27.17 o 
   0   2  23      152.47      131.09     26.06 o 
   1   2  23       71.30       83.63     11.61 o 
   2   2  23       20.53       31.66      8.08 o 
   3   2  23       23.61       24.80      7.42 o 
   4   2  23       37.79       25.10      7.38 o 
   5   2  23       68.48       73.58     11.41 o 
   6   2  23       67.80       97.26     15.47 o 
   7   2  23        9.35       16.57      6.71 o 
   8   2  23       39.73       30.14      8.10 o 
   1   3  23        6.98       18.93      6.06 o 
   2   3  23       24.80       28.76      8.30 o 
   3   3  23        0.05       16.87      6.08 o 
   4   3  23       37.52       53.66      9.38 o 
   5   3  23       23.35       35.31      8.45 o 
   6   3  23       52.70       52.62     10.13 o 
   7   3  23      101.28      115.37     14.13 o 
   8   3  23       38.33       63.73     16.74 o 
   0   4  23      848.29      878.96    172.62 o 
   1   4  23       79.96       72.44     11.46 o 
   2   4  23        0.44        8.51      6.21 o 
   3   4  23       16.99       29.51      8.01 o 
   4   4  23       80.73       81.86     16.87 o 
   5   4  23      122.02      105.42     13.46 o 
   6   4  23      538.99      496.28     56.44 o 
   7   4  23       67.25       75.08     12.67 o 
   1   5  23        9.96       19.48      7.69 o 
   2   5  23       33.69       60.00      8.78 o 
   3   5  23        0.03        5.17      7.73 o 
   4   5  23        2.98       17.79      7.22 o 
   5   5  23       17.89       18.79      6.54 o 
   6   5  23       30.32       25.62      7.82 o 
   7   5  23        8.23        7.96     10.12 o 
   0   6  23      162.74      243.82     29.27 o 
   1   6  23        3.09       14.72     10.94 o 
   2   6  23       64.63       85.82     12.21 o 
   3   6  23      305.96      323.02     32.59 o 
   4   6  23       52.99       78.89     11.98 o 
   5   6  23       81.91      112.05     16.59 o 
   6   6  23        2.88       20.63      7.35 o 
   1   7  23      108.39      129.11     14.79 o 
   2   7  23       64.57       88.77     12.18 o 
   3   7  23        8.10       12.65      6.30 o 
   4   7  23       27.70       40.93      7.68 o 
   5   7  23      304.57      324.46     26.24 o 
   0   8  23       35.72       76.90     16.01 o 
   1   8  23      292.20      255.97     24.60 o 
   2   8  23        0.88       -3.39      6.30 o 
   3   8  23       61.06       68.84     11.83 o 
   0   0  24      617.78      436.88     44.81 o 
   1   0  24      130.52      116.46     19.75 o 
   2   0  24        7.63       13.64      9.81 o 
   3   0  24      727.52      666.87     66.24 o 
   4   0  24       17.58       38.48     12.05 o 
   5   0  24      283.74      197.74     38.96 o 
   6   0  24      117.99      138.32     32.63 o 
   7   0  24       43.97       26.79     17.53 o 
   1   1  24      317.22      238.52     19.63 o 
   2   1  24       98.97      104.04     14.04 o 
   3   1  24      209.38      188.55     17.75 o 
   4   1  24        8.45       22.24     11.29 o 
   5   1  24        7.83       21.52      8.61 o 
   6   1  24       12.24       27.84     12.22 o 
   7   1  24      301.52      287.91     44.21 o 
   0   2  24      179.94      153.91     22.56 o 
   1   2  24      199.17      190.89     17.80 o 
   2   2  24       86.12      108.02     13.66 o 
   3   2  24        7.57        2.72      6.56 o 
   4   2  24        0.81       -6.72      5.73 o 
   5   2  24       26.75        9.97      6.40 o 
   6   2  24      177.64      199.63     21.37 o 
   7   2  24      137.14      140.50     24.51 o 
   1   3  24      100.51       96.25     13.06 o 
   2   3  24       24.18       34.40      9.61 o 
   3   3  24      140.13      140.75     20.24 o 
   4   3  24       40.74       57.37     10.05 o 
   5   3  24       23.57       37.86      8.47 o 
   6   3  24       14.10       12.33      6.76 o 
   7   3  24      316.41      392.49     35.71 o 
   0   4  24        1.64        9.25     12.66 o 
   1   4  24      146.28      179.85     17.10 o 
   2   4  24      103.54       99.06     13.71 o 
   3   4  24       30.33       41.02      9.14 o 
   4   4  24      176.43      212.49     28.96 o 
   5   4  24       21.78       26.68      7.84 o 
   6   4  24       53.84       88.57     12.28 o 
   1   5  24      207.98      319.59     30.04 o 
   2   5  24       32.60       44.39      9.15 o 
   3   5  24      681.03      632.93     98.99 o 
   4   5  24       12.94       22.99      7.35 o 
   5   5  24       50.28       58.18     10.49 o 
   0   6  24       42.35       82.39     16.33 o 
   1   6  24      496.77      526.04     60.11 o 
   2   6  24       65.54       99.64     13.16 o 
   3   6  24      319.50      337.07     51.12 o 
   4   6  24       26.47       23.67      7.98 o 
   5   6  24       18.13       37.98      8.78 o 
   1   7  24       23.17       23.20      7.98 o 
   2   7  24      392.41      483.37     48.08 o 
   3   7  24      259.81      342.07     38.99 o 
   1   1  25       38.85       47.46      9.43 o 
   2   1  25       24.87       31.57      8.06 o 
   3   1  25       21.58       27.97     10.17 o 
   4   1  25       63.89       82.84     14.48 o 
   5   1  25      113.62       88.35     14.58 o 
   6   1  25      141.22      125.20     22.88 o 
   0   2  25       35.24       29.04     13.15 o 
   1   2  25       30.53       31.67      9.00 o 
   2   2  25       26.85       31.77      9.54 o 
   3   2  25       22.60       30.53      9.17 o 
   4   2  25       26.74       21.20      8.25 o 
   5   2  25      243.22      214.56     23.83 o 
   6   2  25       19.81       22.05      9.98 o 
   1   3  25        0.17       17.72      7.91 o 
   2   3  25       56.09       66.13     12.57 o 
   3   3  25        2.75        5.34      8.09 o 
   4   3  25        7.92       29.36      8.51 o 
   5   3  25        4.50       16.90      7.45 o 
   0   4  25       71.73       84.26     26.30 o 
   1   4  25      218.57      177.85     20.89 o 
   2   4  25       60.15       24.24      9.41 o 
   3   4  25      187.98      252.54     29.67 o 
   4   4  25       30.63       53.92     10.19 o 
   5   4  25      573.75      583.21     79.72 o 
   1   5  25       60.97       64.88     12.14 o 
   2   5  25      123.65      134.32     15.33 o 
   3   5  25      329.53      334.26     35.19 o 
   4   5  25      180.50      225.36     38.10 o 
   0   6  25       21.60       19.50     11.44 o 
   1   6  25       39.25       68.05     10.83 o 
   2   6  25       28.07       36.43     12.38 o 
   0   0  26      105.56       66.72     22.89 o 
   1   0  26      113.70      103.61     20.14 o 
   2   0  26       81.33      129.80     22.60 o 
   3   0  26      269.52      247.42     32.63 o 
   4   0  26       46.05       55.52     22.89 o 
   1   1  26       27.63       20.23      8.08 o 
   2   1  26        7.65       20.47      7.40 o 
   3   1  26       56.23       87.16     14.91 o 
   4   1  26        5.44        6.20      8.43 o 
   0   2  26       11.03        5.96      9.28 o 
   1   2  26       66.57       87.16     13.15 o 
   2   2  26        0.01       -2.41      7.14 o 
   3   2  26      489.90      389.76     27.24 o 
   4   2  26       50.04       30.38     10.01 o 
   1   3  26       23.61       37.17     15.42 o 
   2   3  26        7.31       12.48      8.21 o 
   3   3  26       63.45       71.98     14.40 o 
   0   4  26      104.57       64.29     27.76 o 
   1   4  26       43.31       54.90     16.01 o 
   2   4  26       55.31       54.71     12.27 o 
   1   1  27       79.89       61.43     11.45 o 
   2   1  27       13.16       23.06     10.37 o 
   0   2  27        0.19        4.52      9.35 o 
   1   2  27        0.12       10.53      8.37 o 
                                                 
